# Supplementary material for: Optimising locational access of deprived populations to farmers’ markets at a national scale: one route to improved fruit and vegetable consumption?
Source: PeerJ. 2013 Jul 2;1:e94. doi: 10.7717/peerj.94 (PMC3709110; doi:10.7717/peerj.94)
Supplement: Supplemental Information 5 [file peerj-01-94-s005.xlsx]

## Sheet: Pop_Scenario1_2kBuffer
MB2006	MBUR_POP20	CAU2006	CAU_DESCR	WARD_COD	WARD_DES	TA_CODE	TA_DESC	RC_COD	RC_DESC	POINT_X	POINT_Y	Cnt_MB2006	MB2006_1	NZDep2006	NZDep_scor	Weight	DepCat
1835800	117	562402	Papaeoia	4001	Papaioea Ward	40	Palmerston North City	08	Manawatu-Wanganui Region	2.73257e+06	6.0922e+06	1	1835800	6	983	41	2
1835600	171	562402	Papaeoia	4001	Papaioea Ward	40	Palmerston North City	08	Manawatu-Wanganui Region	2.73228e+06	6.09214e+06	1	1835600	5	956	60	2
1966700	42	569100	Hutt Central	4604	Central Ward	46	Lower Hutt City	09	Wellington Region	2.66937e+06	5.99788e+06	1	1966700	9	1077	19	3
1835400	81	562402	Papaeoia	4005	Hokowhitu Ward	40	Palmerston North City	08	Manawatu-Wanganui Region	2.73313e+06	6.09162e+06	1	1835400	6	994	28	2
1836400	210	562402	Papaeoia	4005	Hokowhitu Ward	40	Palmerston North City	08	Manawatu-Wanganui Region	2.73272e+06	6.0916e+06	1	1836400	8	1040	94	3
2097300	42	574402	Ngaio	4702	Onslow-Western Ward	47	Wellington City	09	Wellington Region	2.65925e+06	5.99335e+06	1	2097300	2	904	14	1
2097504	33	574402	Ngaio	4702	Onslow-Western Ward	47	Wellington City	09	Wellington Region	2.65916e+06	5.99331e+06	1	2097504	1	877	11	1
1966100	45	569100	Hutt Central	4604	Central Ward	46	Lower Hutt City	09	Wellington Region	2.66972e+06	5.99751e+06	1	1966100	1	863	15	1
1836500	138	562402	Papaeoia	4005	Hokowhitu Ward	40	Palmerston North City	08	Manawatu-Wanganui Region	2.73291e+06	6.09156e+06	1	1836500	9	1105	62	3
787900	24	521802	Fairburn	706	Tamaki-Maungakiekie Ward	7	Auckland City	02	Auckland Region	2.67497e+06	6.47149e+06	1	787900	10	1152	11	3
2884500	30	603910	Wakari	7104	Hills Ward	71	Dunedin City	14	Otago Region	2.31433e+06	5.47939e+06	1	2884500	7	1011	10	2
2885100	129	603910	Wakari	7104	Hills Ward	71	Dunedin City	14	Otago Region	2.31453e+06	5.47968e+06	1	2885100	10	1193	58	3
1835100	21	562402	Papaeoia	4001	Papaioea Ward	40	Palmerston North City	08	Manawatu-Wanganui Region	2.73306e+06	6.09192e+06	1	1835100	9	1105	9	3
1835900	93	562402	Papaeoia	4001	Papaioea Ward	40	Palmerston North City	08	Manawatu-Wanganui Region	2.73268e+06	6.09197e+06	1	1835900	5	967	33	2
1967300	3	569100	Hutt Central	4604	Central Ward	46	Lower Hutt City	09	Wellington Region	2.66935e+06	5.99779e+06	1	1967300	9	1077	1	3
1966800	18	569100	Hutt Central	4604	Central Ward	46	Lower Hutt City	09	Wellington Region	2.66947e+06	5.99805e+06	1	1966800	9	1077	8	3
1836200	66	562402	Papaeoia	4001	Papaioea Ward	40	Palmerston North City	08	Manawatu-Wanganui Region	2.73245e+06	6.09182e+06	1	1836200	8	1051	30	3
1835700	222	562402	Papaeoia	4001	Papaioea Ward	40	Palmerston North City	08	Manawatu-Wanganui Region	2.73243e+06	6.09225e+06	1	1835700	6	987	78	2
1836300	51	562402	Papaeoia	4001	Papaioea Ward	40	Palmerston North City	08	Manawatu-Wanganui Region	2.73266e+06	6.0917e+06	1	1836300	8	1051	23	3
1835300	63	562402	Papaeoia	4005	Hokowhitu Ward	40	Palmerston North City	08	Manawatu-Wanganui Region	2.73302e+06	6.09176e+06	1	1835300	9	1105	28	3
2097200	120	574402	Ngaio	4702	Onslow-Western Ward	47	Wellington City	09	Wellington Region	2.65895e+06	5.99331e+06	1	2097200	1	882	40	1
2884400	108	603910	Wakari	7104	Hills Ward	71	Dunedin City	14	Otago Region	2.31441e+06	5.47954e+06	1	2884400	7	1011	38	2
787800	117	521802	Fairburn	706	Tamaki-Maungakiekie Ward	7	Auckland City	02	Auckland Region	2.67477e+06	6.47147e+06	1	787800	10	1165	53	3
2885200	96	603910	Wakari	7104	Hills Ward	71	Dunedin City	14	Otago Region	2.31466e+06	5.4797e+06	1	2885200	6	987	34	2
1836600	102	562402	Papaeoia	4005	Hokowhitu Ward	40	Palmerston North City	08	Manawatu-Wanganui Region	2.73269e+06	6.09142e+06	1	1836600	6	994	36	2
1836000	42	562402	Papaeoia	4001	Papaioea Ward	40	Palmerston North City	08	Manawatu-Wanganui Region	2.73258e+06	6.09191e+06	1	1836000	5	967	15	2
1836100	42	562402	Papaeoia	4001	Papaioea Ward	40	Palmerston North City	08	Manawatu-Wanganui Region	2.73251e+06	6.09192e+06	1	1836100	5	967	15	2
789200	144	521802	Fairburn	706	Tamaki-Maungakiekie Ward	7	Auckland City	02	Auckland Region	2.67526e+06	6.47087e+06	1	789200	9	1131	65	3
1706400	33	557200	St Johns Hill	3702	Urban Ward	37	Wanganui District	08	Manawatu-Wanganui Region	2.68369e+06	6.14116e+06	1	1706400	4	941	12	2
1706600	75	557200	St Johns Hill	3702	Urban Ward	37	Wanganui District	08	Manawatu-Wanganui Region	2.68414e+06	6.14108e+06	1	1706600	4	941	26	2
1967900	108	569100	Hutt Central	4604	Central Ward	46	Lower Hutt City	09	Wellington Region	2.67028e+06	5.99798e+06	1	1967900	3	919	36	1
1968100	9	569100	Hutt Central	4604	Central Ward	46	Lower Hutt City	09	Wellington Region	2.66986e+06	5.99796e+06	1	1968100	2	915	3	1
526700	81	517800	Mt Albert Central	703	Eden-Albert Ward	7	Auckland City	02	Auckland Region	2.66403e+06	6.47894e+06	1	526700	6	994	28	2
789600	213	521802	Fairburn	706	Tamaki-Maungakiekie Ward	7	Auckland City	02	Auckland Region	2.67499e+06	6.47038e+06	1	789600	9	1115	96	3
789500	174	521802	Fairburn	706	Tamaki-Maungakiekie Ward	7	Auckland City	02	Auckland Region	2.67498e+06	6.4706e+06	1	789500	9	1110	78	3
788602	192	521802	Fairburn	706	Tamaki-Maungakiekie Ward	7	Auckland City	02	Auckland Region	2.67503e+06	6.4712e+06	1	788602	8	1068	86	3
1706700	54	557200	St Johns Hill	3702	Urban Ward	37	Wanganui District	08	Manawatu-Wanganui Region	2.68422e+06	6.1409e+06	1	1706700	1	887	18	1
1705600	72	557200	St Johns Hill	3702	Urban Ward	37	Wanganui District	08	Manawatu-Wanganui Region	2.68392e+06	6.14094e+06	1	1705600	3	930	24	1
1706200	213	557200	St Johns Hill	3702	Urban Ward	37	Wanganui District	08	Manawatu-Wanganui Region	2.68401e+06	6.14162e+06	1	1706200	2	902	70	1
1968200	96	569100	Hutt Central	4604	Central Ward	46	Lower Hutt City	09	Wellington Region	2.67027e+06	5.99786e+06	1	1968200	2	915	32	1
2886200	48	603910	Wakari	7104	Hills Ward	71	Dunedin City	14	Otago Region	2.31474e+06	5.47979e+06	1	2886200	5	969	17	2
1705700	72	557200	St Johns Hill	3702	Urban Ward	37	Wanganui District	08	Manawatu-Wanganui Region	2.6841e+06	6.14078e+06	1	1705700	1	887	24	1
1968400	120	569100	Hutt Central	4604	Central Ward	46	Lower Hutt City	09	Wellington Region	2.67023e+06	5.99774e+06	1	1968400	3	932	40	1
1707100	33	557200	St Johns Hill	3702	Urban Ward	37	Wanganui District	08	Manawatu-Wanganui Region	2.68423e+06	6.14143e+06	1	1707100	3	923	11	1
789300	141	521802	Fairburn	706	Tamaki-Maungakiekie Ward	7	Auckland City	02	Auckland Region	2.67488e+06	6.47093e+06	1	789300	10	1186	63	3
2886400	63	604010	Roslyn North	7104	Hills Ward	71	Dunedin City	14	Otago Region	2.31522e+06	5.48004e+06	1	2886400	7	1003	22	2
1705801	90	557200	St Johns Hill	3702	Urban Ward	37	Wanganui District	08	Manawatu-Wanganui Region	2.68347e+06	6.14129e+06	1	1705801	1	872	30	1
1706500	147	557200	St Johns Hill	3702	Urban Ward	37	Wanganui District	08	Manawatu-Wanganui Region	2.68388e+06	6.1412e+06	1	1706500	2	905	49	1
526600	213	517800	Mt Albert Central	703	Eden-Albert Ward	7	Auckland City	02	Auckland Region	2.66399e+06	6.47882e+06	1	526600	5	973	75	2
1968002	57	569100	Hutt Central	4604	Central Ward	46	Lower Hutt City	09	Wellington Region	2.67052e+06	5.99791e+06	1	1968002	5	960	20	2
789400	273	521802	Fairburn	706	Tamaki-Maungakiekie Ward	7	Auckland City	02	Auckland Region	2.67481e+06	6.47068e+06	1	789400	9	1098	123	3
788601	189	521802	Fairburn	706	Tamaki-Maungakiekie Ward	7	Auckland City	02	Auckland Region	2.67479e+06	6.47117e+06	1	788601	10	1415	85	3
1485800	153	547700	St Leonards	3005	Hastings Ward	30	Hastings District	06	Hawke's Bay Region	2.83925e+06	6.16817e+06	1	1485800	10	1176	69	3
527100	123	517800	Mt Albert Central	703	Eden-Albert Ward	7	Auckland City	02	Auckland Region	2.66408e+06	6.47863e+06	1	527100	6	992	43	2
789100	234	521802	Fairburn	706	Tamaki-Maungakiekie Ward	7	Auckland City	02	Auckland Region	2.67507e+06	6.47084e+06	1	789100	9	1075	105	3
529800	105	517500	Kingsland	703	Eden-Albert Ward	7	Auckland City	02	Auckland Region	2.66604e+06	6.47969e+06	1	529800	10	1163	47	3
1970500	96	569100	Hutt Central	4604	Central Ward	46	Lower Hutt City	09	Wellington Region	2.67032e+06	5.99724e+06	1	1970500	1	875	32	1
1969600	126	569100	Hutt Central	4604	Central Ward	46	Lower Hutt City	09	Wellington Region	2.67112e+06	5.998e+06	1	1969600	4	948	44	2
1970700	99	568601	Waterloo West	4604	Central Ward	46	Lower Hutt City	09	Wellington Region	2.67105e+06	5.99763e+06	1	1970700	3	927	33	1
1969900	99	569100	Hutt Central	4604	Central Ward	46	Lower Hutt City	09	Wellington Region	2.67057e+06	5.99766e+06	1	1969900	4	947	35	2
1970000	165	569100	Hutt Central	4604	Central Ward	46	Lower Hutt City	09	Wellington Region	2.67008e+06	5.99762e+06	1	1970000	2	901	54	1
528000	111	517800	Mt Albert Central	703	Eden-Albert Ward	7	Auckland City	02	Auckland Region	2.66435e+06	6.47868e+06	1	528000	9	1095	50	3
1970200	132	569100	Hutt Central	4604	Central Ward	46	Lower Hutt City	09	Wellington Region	2.67039e+06	5.99751e+06	1	1970200	1	847	44	1
1970800	180	568601	Waterloo West	4604	Central Ward	46	Lower Hutt City	09	Wellington Region	2.67085e+06	5.99757e+06	1	1970800	8	1032	81	3
1969800	162	569100	Hutt Central	4604	Central Ward	46	Lower Hutt City	09	Wellington Region	2.67075e+06	5.99773e+06	1	1969800	4	936	57	2
529200	156	517500	Kingsland	703	Eden-Albert Ward	7	Auckland City	02	Auckland Region	2.66644e+06	6.48011e+06	1	529200	5	969	55	2
528201	129	517800	Mt Albert Central	703	Eden-Albert Ward	7	Auckland City	02	Auckland Region	2.66441e+06	6.47857e+06	1	528201	7	1002	45	2
1971000	108	568601	Waterloo West	4604	Central Ward	46	Lower Hutt City	09	Wellington Region	2.67079e+06	5.99738e+06	1	1971000	3	927	36	1
1707300	117	557200	St Johns Hill	3702	Urban Ward	37	Wanganui District	08	Manawatu-Wanganui Region	2.68441e+06	6.14111e+06	1	1707300	7	1001	41	2
1707200	69	557200	St Johns Hill	3702	Urban Ward	37	Wanganui District	08	Manawatu-Wanganui Region	2.68414e+06	6.14129e+06	1	1707200	3	923	23	1
1970100	213	569100	Hutt Central	4604	Central Ward	46	Lower Hutt City	09	Wellington Region	2.6702e+06	5.99751e+06	1	1970100	1	897	70	1
1970300	132	569100	Hutt Central	4604	Central Ward	46	Lower Hutt City	09	Wellington Region	2.6699e+06	5.99744e+06	1	1970300	1	869	44	1
1969700	87	569100	Hutt Central	4604	Central Ward	46	Lower Hutt City	09	Wellington Region	2.6709e+06	5.99785e+06	1	1969700	4	947	30	2
528100	102	517800	Mt Albert Central	703	Eden-Albert Ward	7	Auckland City	02	Auckland Region	2.66421e+06	6.47858e+06	1	528100	4	941	36	2
529000	57	517500	Kingsland	703	Eden-Albert Ward	7	Auckland City	02	Auckland Region	2.66656e+06	6.48017e+06	1	529000	4	950	20	2
529300	135	517500	Kingsland	703	Eden-Albert Ward	7	Auckland City	02	Auckland Region	2.6663e+06	6.48003e+06	1	529300	7	1004	47	2
529100	51	517500	Kingsland	703	Eden-Albert Ward	7	Auckland City	02	Auckland Region	2.6665e+06	6.48017e+06	1	529100	4	950	18	2
372104	177	514600	Avondale South	702	Avondale-Roskill Ward	7	Auckland City	02	Auckland Region	2.66191e+06	6.4752e+06	1	372104	6	990	62	2
1712500	153	555700	Castlecliff North	3702	Urban Ward	37	Wanganui District	08	Manawatu-Wanganui Region	2.67917e+06	6.13916e+06	1	1712500	10	1215	69	3
1711800	135	555700	Castlecliff North	3702	Urban Ward	37	Wanganui District	08	Manawatu-Wanganui Region	2.67892e+06	6.13977e+06	1	1711800	9	1125	61	3
2891300	174	603500	Woodhaugh	7103	Cargill Ward	71	Dunedin City	14	Otago Region	2.31668e+06	5.48059e+06	1	2891300	9	1105	78	3
1971600	84	568602	Waterloo East	4605	Eastern Ward	46	Lower Hutt City	09	Wellington Region	2.67106e+06	5.99725e+06	1	1971600	5	961	29	2
530500	153	517500	Kingsland	703	Eden-Albert Ward	7	Auckland City	02	Auckland Region	2.66579e+06	6.47967e+06	1	530500	4	943	54	2
531100	144	517500	Kingsland	703	Eden-Albert Ward	7	Auckland City	02	Auckland Region	2.66642e+06	6.47957e+06	1	531100	7	1001	50	2
530600	156	517500	Kingsland	703	Eden-Albert Ward	7	Auckland City	02	Auckland Region	2.66548e+06	6.47952e+06	1	530600	7	1020	55	2
1971400	159	568602	Waterloo East	4605	Eastern Ward	46	Lower Hutt City	09	Wellington Region	2.67128e+06	5.99744e+06	1	1971400	3	930	52	1
529700	45	517500	Kingsland	703	Eden-Albert Ward	7	Auckland City	02	Auckland Region	2.66618e+06	6.47981e+06	1	529700	10	1163	20	3
530300	174	517500	Kingsland	703	Eden-Albert Ward	7	Auckland City	02	Auckland Region	2.66577e+06	6.47975e+06	1	530300	6	995	61	2
530900	12	517500	Kingsland	703	Eden-Albert Ward	7	Auckland City	02	Auckland Region	2.66641e+06	6.47986e+06	1	530900	5	953	4	2
529500	114	517500	Kingsland	703	Eden-Albert Ward	7	Auckland City	02	Auckland Region	2.66641e+06	6.47995e+06	1	529500	6	978	40	2
529600	93	517500	Kingsland	703	Eden-Albert Ward	7	Auckland City	02	Auckland Region	2.66622e+06	6.47993e+06	1	529600	4	950	33	2
1971800	69	568602	Waterloo East	4605	Eastern Ward	46	Lower Hutt City	09	Wellington Region	2.67074e+06	5.99702e+06	1	1971800	4	946	24	2
1971500	141	568602	Waterloo East	4605	Eastern Ward	46	Lower Hutt City	09	Wellington Region	2.67127e+06	5.99726e+06	1	1971500	7	1003	49	2
1971200	132	568601	Waterloo West	4604	Central Ward	46	Lower Hutt City	09	Wellington Region	2.6706e+06	5.99727e+06	1	1971200	1	877	44	1
1971300	126	568601	Waterloo West	4604	Central Ward	46	Lower Hutt City	09	Wellington Region	2.67071e+06	5.9972e+06	1	1971300	1	860	42	1
530100	114	517500	Kingsland	703	Eden-Albert Ward	7	Auckland City	02	Auckland Region	2.66576e+06	6.47983e+06	1	530100	3	927	38	1
531000	51	517500	Kingsland	703	Eden-Albert Ward	7	Auckland City	02	Auckland Region	2.66646e+06	6.47976e+06	1	531000	8	1039	23	3
530200	183	517500	Kingsland	703	Eden-Albert Ward	7	Auckland City	02	Auckland Region	2.66546e+06	6.47972e+06	1	530200	7	1009	64	2
529400	6	517500	Kingsland	703	Eden-Albert Ward	7	Auckland City	02	Auckland Region	2.66665e+06	6.48005e+06	1	529400	6	978	2	2
1972300	87	568602	Waterloo East	4605	Eastern Ward	46	Lower Hutt City	09	Wellington Region	2.6709e+06	5.99686e+06	1	1972300	5	959	30	2
1971700	108	568602	Waterloo East	4605	Eastern Ward	46	Lower Hutt City	09	Wellington Region	2.67088e+06	5.99716e+06	1	1971700	5	961	38	2
661100	291	522201	Papatoetoe North	802	Papatoetoe Ward	8	Manukau City	02	Auckland Region	2.6756e+06	6.46873e+06	1	661100	7	1015	102	2
530400	132	517500	Kingsland	703	Eden-Albert Ward	7	Auckland City	02	Auckland Region	2.66549e+06	6.47962e+06	1	530400	7	1002	46	2
1972700	123	568602	Waterloo East	4605	Eastern Ward	46	Lower Hutt City	09	Wellington Region	2.67159e+06	5.99751e+06	1	1972700	5	955	43	2
1971100	153	568601	Waterloo West	4604	Central Ward	46	Lower Hutt City	09	Wellington Region	2.67058e+06	5.99749e+06	1	1971100	2	909	50	1
1971900	81	568602	Waterloo East	4605	Eastern Ward	46	Lower Hutt City	09	Wellington Region	2.67088e+06	5.99701e+06	1	1971900	4	946	28	2
1972000	54	568602	Waterloo East	4605	Eastern Ward	46	Lower Hutt City	09	Wellington Region	2.67104e+06	5.9971e+06	1	1972000	3	922	18	1
530700	87	517500	Kingsland	703	Eden-Albert Ward	7	Auckland City	02	Auckland Region	2.66571e+06	6.47956e+06	1	530700	6	981	30	2
530800	48	517500	Kingsland	703	Eden-Albert Ward	7	Auckland City	02	Auckland Region	2.66587e+06	6.47962e+06	1	530800	3	927	16	1
534700	138	517600	St Lukes	703	Eden-Albert Ward	7	Auckland City	02	Auckland Region	2.66507e+06	6.47916e+06	1	534700	7	1013	48	2
2893600	72	603710	Maori Hill	7104	Hills Ward	71	Dunedin City	14	Otago Region	2.31573e+06	5.48019e+06	1	2893600	1	888	24	1
663900	219	522202	Papatoetoe Central	802	Papatoetoe Ward	8	Manukau City	02	Auckland Region	2.67611e+06	6.46788e+06	1	663900	7	1020	77	2
2629600	117	595300	Hillmorton	6006	Spreydon-Heathcote Ward	60	Christchurch City	13	Canterbury Region	2.47643e+06	5.73885e+06	1	2629600	2	899	39	1
531800	18	517500	Kingsland	703	Eden-Albert Ward	7	Auckland City	02	Auckland Region	2.66582e+06	6.47955e+06	1	531800	8	1045	8	3
2892200	81	603720	Balmacewen	7104	Hills Ward	71	Dunedin City	14	Otago Region	2.3155e+06	5.48046e+06	1	2892200	4	950	28	2
2630000	90	595300	Hillmorton	6006	Spreydon-Heathcote Ward	60	Christchurch City	13	Canterbury Region	2.4766e+06	5.73874e+06	1	2630000	6	982	31	2
532200	93	517500	Kingsland	703	Eden-Albert Ward	7	Auckland City	02	Auckland Region	2.6655e+06	6.47929e+06	1	532200	4	946	33	2
2629200	3	590300	Middleton	6006	Spreydon-Heathcote Ward	60	Christchurch City	13	Canterbury Region	2.47672e+06	5.73955e+06	1	2629200	4	942	1	2
1712300	54	555700	Castlecliff North	3702	Urban Ward	37	Wanganui District	08	Manawatu-Wanganui Region	2.6791e+06	6.1396e+06	1	1712300	10	1205	24	3
1712200	111	555700	Castlecliff North	3702	Urban Ward	37	Wanganui District	08	Manawatu-Wanganui Region	2.67908e+06	6.13945e+06	1	1712200	9	1136	50	3
2892102	120	603710	Maori Hill	7104	Hills Ward	71	Dunedin City	14	Otago Region	2.31553e+06	5.48035e+06	1	2892102	3	928	40	1
532100	288	517500	Kingsland	703	Eden-Albert Ward	7	Auckland City	02	Auckland Region	2.66544e+06	6.47934e+06	1	532100	4	946	101	2
532700	114	517500	Kingsland	703	Eden-Albert Ward	7	Auckland City	02	Auckland Region	2.66522e+06	6.47909e+06	1	532700	3	929	38	1
438216	318	514101	Auckland Harbourside	704	Hobson Ward	7	Auckland City	02	Auckland Region	2.66871e+06	6.4821e+06	1	438216	7	1029	111	2
532000	93	517500	Kingsland	703	Eden-Albert Ward	7	Auckland City	02	Auckland Region	2.66542e+06	6.47943e+06	1	532000	8	1045	42	3
532600	141	517500	Kingsland	703	Eden-Albert Ward	7	Auckland City	02	Auckland Region	2.66546e+06	6.47918e+06	1	532600	3	929	47	1
1711900	24	555700	Castlecliff North	3702	Urban Ward	37	Wanganui District	08	Manawatu-Wanganui Region	2.67881e+06	6.13942e+06	1	1711900	10	1141	11	3
1712400	84	555700	Castlecliff North	3702	Urban Ward	37	Wanganui District	08	Manawatu-Wanganui Region	2.67932e+06	6.1393e+06	1	1712400	10	1165	38	3
2891202	36	603500	Woodhaugh	7103	Cargill Ward	71	Dunedin City	14	Otago Region	2.31674e+06	5.48066e+06	1	2891202	6	993	13	2
1842901	72	562500	Roslyn	4001	Papaioea Ward	40	Palmerston North City	08	Manawatu-Wanganui Region	2.73327e+06	6.09251e+06	1	1842901	9	1103	32	3
532800	99	517500	Kingsland	703	Eden-Albert Ward	7	Auckland City	02	Auckland Region	2.66548e+06	6.47908e+06	1	532800	4	950	35	2
1712000	39	555700	Castlecliff North	3702	Urban Ward	37	Wanganui District	08	Manawatu-Wanganui Region	2.67895e+06	6.13924e+06	1	1712000	10	1165	18	3
438104	33	514103	Auckland Central East	704	Hobson Ward	7	Auckland City	02	Auckland Region	2.66812e+06	6.48248e+06	1	438104	8	1060	15	3
532900	114	517500	Kingsland	703	Eden-Albert Ward	7	Auckland City	02	Auckland Region	2.66545e+06	6.47898e+06	1	532900	4	950	40	2
663600	186	522202	Papatoetoe Central	802	Papatoetoe Ward	8	Manukau City	02	Auckland Region	2.67587e+06	6.46827e+06	1	663600	7	1029	65	2
662400	6	522201	Papatoetoe North	802	Papatoetoe Ward	8	Manukau City	02	Auckland Region	2.67595e+06	6.46858e+06	1	662400	9	1079	3	3
2629300	165	595300	Hillmorton	6006	Spreydon-Heathcote Ward	60	Christchurch City	13	Canterbury Region	2.47685e+06	5.73901e+06	1	2629300	5	957	58	2
531900	87	517500	Kingsland	703	Eden-Albert Ward	7	Auckland City	02	Auckland Region	2.66565e+06	6.47949e+06	1	531900	8	1045	39	3
531300	6	517500	Kingsland	703	Eden-Albert Ward	7	Auckland City	02	Auckland Region	2.66604e+06	6.47961e+06	1	531300	5	953	2	2
2891400	63	603500	Woodhaugh	7104	Hills Ward	71	Dunedin City	14	Otago Region	2.31623e+06	5.4806e+06	1	2891400	3	924	21	1
438212	222	514101	Auckland Harbourside	704	Hobson Ward	7	Auckland City	02	Auckland Region	2.66835e+06	6.48252e+06	1	438212	7	1030	78	2
1711700	78	555700	Castlecliff North	3702	Urban Ward	37	Wanganui District	08	Manawatu-Wanganui Region	2.67878e+06	6.13963e+06	1	1711700	10	1205	35	3
1842500	120	562500	Roslyn	4001	Papaioea Ward	40	Palmerston North City	08	Manawatu-Wanganui Region	2.73302e+06	6.09261e+06	1	1842500	9	1134	54	3
532300	108	517500	Kingsland	703	Eden-Albert Ward	7	Auckland City	02	Auckland Region	2.66603e+06	6.47934e+06	1	532300	6	997	38	2
2629900	51	595300	Hillmorton	6006	Spreydon-Heathcote Ward	60	Christchurch City	13	Canterbury Region	2.47629e+06	5.73871e+06	1	2629900	3	929	17	1
1712100	126	555700	Castlecliff North	3702	Urban Ward	37	Wanganui District	08	Manawatu-Wanganui Region	2.67897e+06	6.1394e+06	1	1712100	9	1075	57	3
531200	156	517500	Kingsland	703	Eden-Albert Ward	7	Auckland City	02	Auckland Region	2.66622e+06	6.4796e+06	1	531200	8	1039	70	3
531400	165	517500	Kingsland	703	Eden-Albert Ward	7	Auckland City	02	Auckland Region	2.666e+06	6.47945e+06	1	531400	5	953	58	2
662300	240	522201	Papatoetoe North	802	Papatoetoe Ward	8	Manukau City	02	Auckland Region	2.67578e+06	6.46866e+06	1	662300	8	1056	108	3
2891201	15	603500	Woodhaugh	7104	Hills Ward	71	Dunedin City	14	Otago Region	2.31636e+06	5.48086e+06	1	2891201	6	993	5	2
1842902	21	562500	Roslyn	4001	Papaioea Ward	40	Palmerston North City	08	Manawatu-Wanganui Region	2.73333e+06	6.09239e+06	1	1842902	9	1103	9	3
1842600	63	562500	Roslyn	4001	Papaioea Ward	40	Palmerston North City	08	Manawatu-Wanganui Region	2.73312e+06	6.09241e+06	1	1842600	9	1093	28	3
2629700	111	595300	Hillmorton	6006	Spreydon-Heathcote Ward	60	Christchurch City	13	Canterbury Region	2.4765e+06	5.73894e+06	1	2629700	4	941	39	2
1714400	27	555800	Castlecliff South	3702	Urban Ward	37	Wanganui District	08	Manawatu-Wanganui Region	2.68049e+06	6.1385e+06	1	1714400	10	1197	12	3
1716000	135	555900	Mosston	3702	Urban Ward	37	Wanganui District	08	Manawatu-Wanganui Region	2.68099e+06	6.13858e+06	1	1716000	9	1098	61	3
2894300	54	603710	Maori Hill	7104	Hills Ward	71	Dunedin City	14	Otago Region	2.31559e+06	5.48014e+06	1	2894300	1	889	18	1
1976700	84	568701	Waiwhetu North	4605	Eastern Ward	46	Lower Hutt City	09	Wellington Region	2.67071e+06	5.99671e+06	1	1976700	5	962	29	2
2894000	36	603710	Maori Hill	7104	Hills Ward	71	Dunedin City	14	Otago Region	2.31552e+06	5.48004e+06	1	2894000	1	889	12	1
2893900	51	603710	Maori Hill	7104	Hills Ward	71	Dunedin City	14	Otago Region	2.31583e+06	5.47997e+06	1	2893900	1	888	17	1
534601	180	517600	St Lukes	703	Eden-Albert Ward	7	Auckland City	02	Auckland Region	2.66493e+06	6.47939e+06	1	534601	5	954	63	2
1976500	147	568701	Waiwhetu North	4605	Eastern Ward	46	Lower Hutt City	09	Wellington Region	2.67054e+06	5.99684e+06	1	1976500	2	909	49	1
2631300	174	595300	Hillmorton	6006	Spreydon-Heathcote Ward	60	Christchurch City	13	Canterbury Region	2.47687e+06	5.7388e+06	1	2631300	8	1039	78	3
534002	78	517600	St Lukes	703	Eden-Albert Ward	7	Auckland City	02	Auckland Region	2.6644e+06	6.47918e+06	1	534002	5	965	27	2
1713200	120	555700	Castlecliff North	3702	Urban Ward	37	Wanganui District	08	Manawatu-Wanganui Region	2.67966e+06	6.1389e+06	1	1713200	9	1090	54	3
1712700	117	555700	Castlecliff North	3702	Urban Ward	37	Wanganui District	08	Manawatu-Wanganui Region	2.67932e+06	6.13899e+06	1	1712700	10	1157	53	3
2631700	198	595300	Hillmorton	6006	Spreydon-Heathcote Ward	60	Christchurch City	13	Canterbury Region	2.47712e+06	5.73898e+06	1	2631700	6	987	69	2
1712600	66	555700	Castlecliff North	3702	Urban Ward	37	Wanganui District	08	Manawatu-Wanganui Region	2.67917e+06	6.13888e+06	1	1712600	9	1130	30	3
1713100	69	555700	Castlecliff North	3702	Urban Ward	37	Wanganui District	08	Manawatu-Wanganui Region	2.67951e+06	6.13882e+06	1	1713100	9	1093	31	3
1714100	48	555800	Castlecliff South	3702	Urban Ward	37	Wanganui District	08	Manawatu-Wanganui Region	2.67963e+06	6.13825e+06	1	1714100	9	1111	22	3
2893400	138	603710	Maori Hill	7104	Hills Ward	71	Dunedin City	14	Otago Region	2.31591e+06	5.48026e+06	1	2893400	2	912	46	1
2893300	75	603710	Maori Hill	7104	Hills Ward	71	Dunedin City	14	Otago Region	2.31616e+06	5.48032e+06	1	2893300	3	934	25	1
2631400	159	595300	Hillmorton	6006	Spreydon-Heathcote Ward	60	Christchurch City	13	Canterbury Region	2.47684e+06	5.73857e+06	1	2631400	10	1180	72	3
1713800	132	555800	Castlecliff South	3702	Urban Ward	37	Wanganui District	08	Manawatu-Wanganui Region	2.67982e+06	6.13866e+06	1	1713800	8	1068	59	3
1712900	102	555700	Castlecliff North	3702	Urban Ward	37	Wanganui District	08	Manawatu-Wanganui Region	2.67932e+06	6.13869e+06	1	1712900	10	1255	46	3
1714300	84	555800	Castlecliff South	3702	Urban Ward	37	Wanganui District	08	Manawatu-Wanganui Region	2.68019e+06	6.13853e+06	1	1714300	9	1111	38	3
2892700	114	603710	Maori Hill	7104	Hills Ward	71	Dunedin City	14	Otago Region	2.3159e+06	5.48064e+06	1	2892700	3	918	38	1
2630200	87	595300	Hillmorton	6006	Spreydon-Heathcote Ward	60	Christchurch City	13	Canterbury Region	2.4764e+06	5.73858e+06	1	2630200	6	982	30	2
2630400	204	595300	Hillmorton	6006	Spreydon-Heathcote Ward	60	Christchurch City	13	Canterbury Region	2.47647e+06	5.7385e+06	1	2630400	6	996	71	2
534200	54	517600	St Lukes	703	Eden-Albert Ward	7	Auckland City	02	Auckland Region	2.66422e+06	6.47906e+06	1	534200	5	971	19	2
1713700	96	555800	Castlecliff South	3702	Urban Ward	37	Wanganui District	08	Manawatu-Wanganui Region	2.67964e+06	6.13853e+06	1	1713700	9	1086	43	3
1712800	72	555700	Castlecliff North	3702	Urban Ward	37	Wanganui District	08	Manawatu-Wanganui Region	2.67956e+06	6.13911e+06	1	1712800	9	1093	32	3
2893700	138	603710	Maori Hill	7104	Hills Ward	71	Dunedin City	14	Otago Region	2.31594e+06	5.48001e+06	1	2893700	1	898	46	1
2893100	99	603710	Maori Hill	7104	Hills Ward	71	Dunedin City	14	Otago Region	2.31604e+06	5.48056e+06	1	2893100	5	956	35	2
2892600	42	603710	Maori Hill	7104	Hills Ward	71	Dunedin City	14	Otago Region	2.31564e+06	5.48057e+06	1	2892600	3	923	14	1
2892800	69	603710	Maori Hill	7104	Hills Ward	71	Dunedin City	14	Otago Region	2.31575e+06	5.48056e+06	1	2892800	2	902	23	1
534500	186	517600	St Lukes	703	Eden-Albert Ward	7	Auckland City	02	Auckland Region	2.66479e+06	6.47928e+06	1	534500	6	975	65	2
1713600	3	555800	Castlecliff South	3702	Urban Ward	37	Wanganui District	08	Manawatu-Wanganui Region	2.67946e+06	6.13842e+06	1	1713600	9	1086	1	3
1714200	108	555800	Castlecliff South	3702	Urban Ward	37	Wanganui District	08	Manawatu-Wanganui Region	2.67982e+06	6.13839e+06	1	1714200	10	1288	49	3
1713300	132	555700	Castlecliff North	3702	Urban Ward	37	Wanganui District	08	Manawatu-Wanganui Region	2.67981e+06	6.13899e+06	1	1713300	9	1135	59	3
2893000	30	603710	Maori Hill	7104	Hills Ward	71	Dunedin City	14	Otago Region	2.31587e+06	5.48043e+06	1	2893000	5	956	10	2
2893200	162	603710	Maori Hill	7104	Hills Ward	71	Dunedin City	14	Otago Region	2.31608e+06	5.48042e+06	1	2893200	4	947	57	2
2892900	63	603710	Maori Hill	7104	Hills Ward	71	Dunedin City	14	Otago Region	2.31575e+06	5.48037e+06	1	2892900	2	902	21	1
534300	105	517600	St Lukes	703	Eden-Albert Ward	7	Auckland City	02	Auckland Region	2.66429e+06	6.47895e+06	1	534300	5	971	37	2
534602	9	517600	St Lukes	703	Eden-Albert Ward	7	Auckland City	02	Auckland Region	2.66505e+06	6.47932e+06	1	534602	2	908	3	1
665101	150	522202	Papatoetoe Central	802	Papatoetoe Ward	8	Manukau City	02	Auckland Region	2.67638e+06	6.46795e+06	1	665101	8	1070	68	3
2631000	123	595300	Hillmorton	6006	Spreydon-Heathcote Ward	60	Christchurch City	13	Canterbury Region	2.4768e+06	5.7384e+06	1	2631000	10	1193	55	3
2631800	96	595300	Hillmorton	6006	Spreydon-Heathcote Ward	60	Christchurch City	13	Canterbury Region	2.47739e+06	5.73904e+06	1	2631800	5	955	34	2
1713900	66	555800	Castlecliff South	3702	Urban Ward	37	Wanganui District	08	Manawatu-Wanganui Region	2.67998e+06	6.13875e+06	1	1713900	8	1033	30	3
1713000	90	555700	Castlecliff North	3702	Urban Ward	37	Wanganui District	08	Manawatu-Wanganui Region	2.67943e+06	6.13876e+06	1	1713000	9	1130	40	3
2893800	129	603710	Maori Hill	7104	Hills Ward	71	Dunedin City	14	Otago Region	2.31542e+06	5.48021e+06	1	2893800	2	901	43	1
2893500	93	603710	Maori Hill	7104	Hills Ward	71	Dunedin City	14	Otago Region	2.31605e+06	5.48014e+06	1	2893500	3	934	31	1
665102	204	522202	Papatoetoe Central	802	Papatoetoe Ward	8	Manukau City	02	Auckland Region	2.67627e+06	6.46781e+06	1	665102	8	1059	92	3
9002	3	500301	Kaitaia West	101	Northern Ward	1	Far North District	01	Northland Region	2.53392e+06	6.675e+06	1	9002	9	1111	1	3
533700	90	517600	St Lukes	703	Eden-Albert Ward	7	Auckland City	02	Auckland Region	2.66523e+06	6.47946e+06	1	533700	5	959	31	2
9102	51	500301	Kaitaia West	101	Northern Ward	1	Far North District	01	Northland Region	2.53381e+06	6.67481e+06	1	9102	9	1111	23	3
534400	198	517600	St Lukes	703	Eden-Albert Ward	7	Auckland City	02	Auckland Region	2.66447e+06	6.47904e+06	1	534400	7	1000	69	2
1716202	132	555900	Mosston	3702	Urban Ward	37	Wanganui District	08	Manawatu-Wanganui Region	2.68142e+06	6.13868e+06	1	1716202	10	1259	59	3
667400	123	522301	Dingwall	802	Papatoetoe Ward	8	Manukau City	02	Auckland Region	2.67638e+06	6.46822e+06	1	667400	7	1027	43	2
666301	30	522301	Dingwall	802	Papatoetoe Ward	8	Manukau City	02	Auckland Region	2.67616e+06	6.46887e+06	1	666301	7	1002	10	2
665800	111	522301	Dingwall	802	Papatoetoe Ward	8	Manukau City	02	Auckland Region	2.67566e+06	6.46907e+06	1	665800	6	991	39	2
535100	165	517600	St Lukes	703	Eden-Albert Ward	7	Auckland City	02	Auckland Region	2.66468e+06	6.47881e+06	1	535100	6	990	58	2
2633300	81	595100	Hoon Hay	6006	Spreydon-Heathcote Ward	60	Christchurch City	13	Canterbury Region	2.47784e+06	5.73855e+06	1	2633300	5	962	28	2
2632900	120	595100	Hoon Hay	6006	Spreydon-Heathcote Ward	60	Christchurch City	13	Canterbury Region	2.47749e+06	5.73853e+06	1	2632900	6	996	42	2
2631900	231	595300	Hillmorton	6006	Spreydon-Heathcote Ward	60	Christchurch City	13	Canterbury Region	2.4774e+06	5.7387e+06	1	2631900	5	960	81	2
1714900	78	555800	Castlecliff South	3702	Urban Ward	37	Wanganui District	08	Manawatu-Wanganui Region	2.68059e+06	6.13845e+06	1	1714900	10	1197	35	3
1715100	162	555800	Castlecliff South	3702	Urban Ward	37	Wanganui District	08	Manawatu-Wanganui Region	2.68091e+06	6.13835e+06	1	1715100	10	1208	73	3
2894100	63	603710	Maori Hill	7104	Hills Ward	71	Dunedin City	14	Otago Region	2.3155e+06	5.47992e+06	1	2894100	1	889	21	1
534900	75	517600	St Lukes	703	Eden-Albert Ward	7	Auckland City	02	Auckland Region	2.66456e+06	6.4789e+06	1	534900	7	1010	26	2
666800	30	522301	Dingwall	802	Papatoetoe Ward	8	Manukau City	02	Auckland Region	2.67612e+06	6.46869e+06	1	666800	9	1096	14	3
666302	114	522301	Dingwall	802	Papatoetoe Ward	8	Manukau City	02	Auckland Region	2.67609e+06	6.46901e+06	1	666302	7	1002	40	2
1715500	165	555900	Mosston	3702	Urban Ward	37	Wanganui District	08	Manawatu-Wanganui Region	2.68071e+06	6.13888e+06	1	1715500	10	1157	74	3
1714700	3	555800	Castlecliff South	3702	Urban Ward	37	Wanganui District	08	Manawatu-Wanganui Region	2.68e+06	6.13827e+06	1	1714700	10	1223	1	3
1715200	93	555800	Castlecliff South	3702	Urban Ward	37	Wanganui District	08	Manawatu-Wanganui Region	2.6809e+06	6.13824e+06	1	1715200	10	1176	42	3
1715800	108	555900	Mosston	3702	Urban Ward	37	Wanganui District	08	Manawatu-Wanganui Region	2.68114e+06	6.13883e+06	1	1715800	10	1325	49	3
2894200	111	603710	Maori Hill	7104	Hills Ward	71	Dunedin City	14	Otago Region	2.31572e+06	5.47973e+06	1	2894200	2	903	37	1
1976600	102	568701	Waiwhetu North	4605	Eastern Ward	46	Lower Hutt City	09	Wellington Region	2.67063e+06	5.99679e+06	1	1976600	5	962	36	2
666900	120	522301	Dingwall	802	Papatoetoe Ward	8	Manukau City	02	Auckland Region	2.67625e+06	6.4686e+06	1	666900	9	1096	54	3
666500	171	522301	Dingwall	802	Papatoetoe Ward	8	Manukau City	02	Auckland Region	2.67625e+06	6.46919e+06	1	666500	8	1035	77	3
2633000	141	595100	Hoon Hay	6006	Spreydon-Heathcote Ward	60	Christchurch City	13	Canterbury Region	2.47769e+06	5.73866e+06	1	2633000	4	952	49	2
1715900	120	555900	Mosston	3702	Urban Ward	37	Wanganui District	08	Manawatu-Wanganui Region	2.68104e+06	6.13869e+06	1	1715900	10	1166	54	3
1715600	42	555900	Mosston	3702	Urban Ward	37	Wanganui District	08	Manawatu-Wanganui Region	2.68075e+06	6.13879e+06	1	1715600	10	1221	19	3
1714500	6	555800	Castlecliff South	3702	Urban Ward	37	Wanganui District	08	Manawatu-Wanganui Region	2.68074e+06	6.13866e+06	1	1714500	10	1197	3	3
535600	285	517701	Sandringham North	703	Eden-Albert Ward	7	Auckland City	02	Auckland Region	2.66511e+06	6.47883e+06	1	535600	7	1011	100	2
535400	126	517600	St Lukes	703	Eden-Albert Ward	7	Auckland City	02	Auckland Region	2.66488e+06	6.47874e+06	1	535400	6	997	44	2
666200	105	522301	Dingwall	802	Papatoetoe Ward	8	Manukau City	02	Auckland Region	2.67598e+06	6.46887e+06	1	666200	8	1032	47	3
1715400	111	555900	Mosston	3702	Urban Ward	37	Wanganui District	08	Manawatu-Wanganui Region	2.68069e+06	6.13897e+06	1	1715400	9	1123	50	3
666000	69	522301	Dingwall	802	Papatoetoe Ward	8	Manukau City	02	Auckland Region	2.67591e+06	6.46917e+06	1	666000	7	1002	24	2
665900	117	522301	Dingwall	802	Papatoetoe Ward	8	Manukau City	02	Auckland Region	2.67565e+06	6.46927e+06	1	665900	8	1041	53	3
1715000	168	555800	Castlecliff South	3702	Urban Ward	37	Wanganui District	08	Manawatu-Wanganui Region	2.68095e+06	6.13847e+06	1	1715000	10	1158	76	3
666100	228	522301	Dingwall	802	Papatoetoe Ward	8	Manukau City	02	Auckland Region	2.67584e+06	6.46906e+06	1	666100	7	1018	80	2
535000	117	517600	St Lukes	703	Eden-Albert Ward	7	Auckland City	02	Auckland Region	2.66449e+06	6.47877e+06	1	535000	8	1048	53	3
2632000	12	595300	Hillmorton	6006	Spreydon-Heathcote Ward	60	Christchurch City	13	Canterbury Region	2.47767e+06	5.73884e+06	1	2632000	6	987	4	2
2633100	132	595100	Hoon Hay	6006	Spreydon-Heathcote Ward	60	Christchurch City	13	Canterbury Region	2.47789e+06	5.7387e+06	1	2633100	2	914	44	1
666400	99	522301	Dingwall	802	Papatoetoe Ward	8	Manukau City	02	Auckland Region	2.67634e+06	6.46897e+06	1	666400	8	1032	45	3
1715300	21	555800	Castlecliff South	3702	Urban Ward	37	Wanganui District	08	Manawatu-Wanganui Region	2.68083e+06	6.13818e+06	1	1715300	10	1176	9	3
1715700	54	555900	Mosston	3702	Urban Ward	37	Wanganui District	08	Manawatu-Wanganui Region	2.68097e+06	6.13884e+06	1	1715700	9	1123	24	3
1714600	72	555800	Castlecliff South	3702	Urban Ward	37	Wanganui District	08	Manawatu-Wanganui Region	2.67979e+06	6.13818e+06	1	1714600	10	1223	32	3
667300	174	522301	Dingwall	802	Papatoetoe Ward	8	Manukau City	02	Auckland Region	2.67652e+06	6.46834e+06	1	667300	6	996	61	2
534800	57	517600	St Lukes	703	Eden-Albert Ward	7	Auckland City	02	Auckland Region	2.66484e+06	6.47902e+06	1	534800	7	1010	20	2
1717700	111	556400	Gonville West	3702	Urban Ward	37	Wanganui District	08	Manawatu-Wanganui Region	2.68195e+06	6.13865e+06	1	1717700	10	1287	50	3
667601	162	522301	Dingwall	802	Papatoetoe Ward	8	Manukau City	02	Auckland Region	2.67641e+06	6.46852e+06	1	667601	9	1073	73	3
2635000	45	595200	Hoon Hay South	6006	Spreydon-Heathcote Ward	60	Christchurch City	13	Canterbury Region	2.47825e+06	5.73789e+06	1	2635000	3	932	15	1
1716300	150	556000	Balgownie	3702	Urban Ward	37	Wanganui District	08	Manawatu-Wanganui Region	2.68137e+06	6.13848e+06	1	1716300	10	1302	68	3
2633800	138	595100	Hoon Hay	6006	Spreydon-Heathcote Ward	60	Christchurch City	13	Canterbury Region	2.47774e+06	5.73802e+06	1	2633800	2	910	46	1
2372801	69	584301	Motueka West	5104	Motueka Ward	51	Tasman District	16	Tasman Region	2.51058e+06	6.00778e+06	1	2372801	7	1029	24	2
668700	264	522302	Papatoetoe East	802	Papatoetoe Ward	8	Manukau City	02	Auckland Region	2.67652e+06	6.46809e+06	1	668700	9	1133	119	3
668801	114	522302	Papatoetoe East	802	Papatoetoe Ward	8	Manukau City	02	Auckland Region	2.67667e+06	6.46806e+06	1	668801	8	1039	51	3
667602	21	522301	Dingwall	802	Papatoetoe Ward	8	Manukau City	02	Auckland Region	2.67631e+06	6.46836e+06	1	667602	9	1073	9	3
1716100	75	555900	Mosston	3702	Urban Ward	37	Wanganui District	08	Manawatu-Wanganui Region	2.68126e+06	6.13856e+06	1	1716100	10	1221	34	3
2634800	123	595100	Hoon Hay	6006	Spreydon-Heathcote Ward	60	Christchurch City	13	Canterbury Region	2.47811e+06	5.73809e+06	1	2634800	6	994	43	2
1716400	132	556000	Balgownie	3702	Urban Ward	37	Wanganui District	08	Manawatu-Wanganui Region	2.68135e+06	6.1383e+06	1	1716400	10	1303	59	3
668802	33	522302	Papatoetoe East	802	Papatoetoe Ward	8	Manukau City	02	Auckland Region	2.67653e+06	6.46791e+06	1	668802	8	1039	15	3
667500	123	522301	Dingwall	802	Papatoetoe Ward	8	Manukau City	02	Auckland Region	2.67624e+06	6.46843e+06	1	667500	10	1143	55	3
1716201	105	555900	Mosston	3702	Urban Ward	37	Wanganui District	08	Manawatu-Wanganui Region	2.68146e+06	6.1388e+06	1	1716201	10	1579	47	3
12902	51	500301	Kaitaia West	101	Northern Ward	1	Far North District	01	Northland Region	2.53429e+06	6.67786e+06	1	12902	8	1060	23	3
13205	102	500302	Kaitaia East	101	Northern Ward	1	Far North District	01	Northland Region	2.53458e+06	6.67794e+06	1	13205	10	1252	46	3
13300	276	500302	Kaitaia East	101	Northern Ward	1	Far North District	01	Northland Region	2.5346e+06	6.67742e+06	1	13300	9	1126	124	3
12903	114	500301	Kaitaia West	101	Northern Ward	1	Far North District	01	Northland Region	2.53432e+06	6.67724e+06	1	12903	8	1060	51	3
13400	144	500302	Kaitaia East	101	Northern Ward	1	Far North District	01	Northland Region	2.53451e+06	6.6772e+06	1	13400	8	1071	65	3
13204	54	500302	Kaitaia East	101	Northern Ward	1	Far North District	01	Northland Region	2.53472e+06	6.67718e+06	1	13204	10	1247	24	3
13100	240	500301	Kaitaia West	101	Northern Ward	1	Far North District	01	Northland Region	2.53424e+06	6.67685e+06	1	13100	10	1242	108	3
13600	48	500302	Kaitaia East	101	Northern Ward	1	Far North District	01	Northland Region	2.53463e+06	6.67689e+06	1	13600	9	1085	22	3
13500	15	500301	Kaitaia West	101	Northern Ward	1	Far North District	01	Northland Region	2.53447e+06	6.67684e+06	1	13500	9	1085	7	3
1717800	81	556400	Gonville West	3702	Urban Ward	37	Wanganui District	08	Manawatu-Wanganui Region	2.68205e+06	6.13856e+06	1	1717800	10	1388	36	3
2635100	102	595200	Hoon Hay South	6006	Spreydon-Heathcote Ward	60	Christchurch City	13	Canterbury Region	2.47834e+06	5.73773e+06	1	2635100	4	950	36	2
1717900	63	556400	Gonville West	3702	Urban Ward	37	Wanganui District	08	Manawatu-Wanganui Region	2.6821e+06	6.13845e+06	1	1717900	10	1302	28	3
1718500	117	556100	Tawhero	3702	Urban Ward	37	Wanganui District	08	Manawatu-Wanganui Region	2.68168e+06	6.13876e+06	1	1718500	10	1178	53	3
1717600	72	556400	Gonville West	3702	Urban Ward	37	Wanganui District	08	Manawatu-Wanganui Region	2.68182e+06	6.13857e+06	1	1717600	10	1388	32	3
2898700	69	603000	High St-Stuart St	7103	Cargill Ward	71	Dunedin City	14	Otago Region	2.31551e+06	5.47881e+06	1	2898700	5	964	24	2
1718700	78	556100	Tawhero	3702	Urban Ward	37	Wanganui District	08	Manawatu-Wanganui Region	2.68194e+06	6.13881e+06	1	1718700	10	1166	35	3
13700	102	500302	Kaitaia East	101	Northern Ward	1	Far North District	01	Northland Region	2.53477e+06	6.67698e+06	1	13700	10	1236	46	3
13900	96	500302	Kaitaia East	101	Northern Ward	1	Far North District	01	Northland Region	2.53494e+06	6.67683e+06	1	13900	9	1106	43	3
14000	6	500302	Kaitaia East	101	Northern Ward	1	Far North District	01	Northland Region	2.53492e+06	6.67651e+06	1	14000	9	1106	3	3
14200	15	500302	Kaitaia East	101	Northern Ward	1	Far North District	01	Northland Region	2.53507e+06	6.67625e+06	1	14200	9	1085	7	3
14700	54	500301	Kaitaia West	101	Northern Ward	1	Far North District	01	Northland Region	2.5348e+06	6.676e+06	1	14700	9	1085	24	3
14600	3	500301	Kaitaia West	101	Northern Ward	1	Far North District	01	Northland Region	2.53493e+06	6.67618e+06	1	14600	9	1085	1	3
14500	9	500302	Kaitaia East	101	Northern Ward	1	Far North District	01	Northland Region	2.53557e+06	6.67616e+06	1	14500	7	1017	3	2
15200	69	500301	Kaitaia West	101	Northern Ward	1	Far North District	01	Northland Region	2.5343e+06	6.67573e+06	1	15200	9	1125	31	3
15100	102	500301	Kaitaia West	101	Northern Ward	1	Far North District	01	Northland Region	2.53519e+06	6.67591e+06	1	15100	9	1092	46	3
14800	18	500301	Kaitaia West	101	Northern Ward	1	Far North District	01	Northland Region	2.53465e+06	6.67589e+06	1	14800	9	1085	8	3
15000	66	500301	Kaitaia West	101	Northern Ward	1	Far North District	01	Northland Region	2.53486e+06	6.67578e+06	1	15000	9	1092	30	3
14900	171	500301	Kaitaia West	101	Northern Ward	1	Far North District	01	Northland Region	2.53474e+06	6.67559e+06	1	14900	7	1008	60	2
2900100	3	603000	High St-Stuart St	7103	Cargill Ward	71	Dunedin City	14	Otago Region	2.31542e+06	5.47876e+06	1	2900100	6	990	1	2
2121600	108	572900	Thorndon-Tinakori Road	4703	Lambton Ward	47	Wellington City	09	Wellington Region	2.6584e+06	5.99063e+06	1	2121600	5	956	38	2
15700	75	500301	Kaitaia West	101	Northern Ward	1	Far North District	01	Northland Region	2.53456e+06	6.67669e+06	1	15700	10	1161	34	3
15600	171	500301	Kaitaia West	101	Northern Ward	1	Far North District	01	Northland Region	2.53421e+06	6.67661e+06	1	15600	10	1315	77	3
16000	51	500301	Kaitaia West	101	Northern Ward	1	Far North District	01	Northland Region	2.53454e+06	6.67652e+06	1	16000	10	1161	23	3
16100	6	500301	Kaitaia West	101	Northern Ward	1	Far North District	01	Northland Region	2.53471e+06	6.67653e+06	1	16100	9	1106	3	3
15900	84	500301	Kaitaia West	101	Northern Ward	1	Far North District	01	Northland Region	2.53427e+06	6.67648e+06	1	15900	10	1230	38	3
16500	3	500301	Kaitaia West	101	Northern Ward	1	Far North District	01	Northland Region	2.53484e+06	6.67635e+06	1	16500	9	1106	1	3
16300	132	500301	Kaitaia West	101	Northern Ward	1	Far North District	01	Northland Region	2.5345e+06	6.67628e+06	1	16300	8	1051	59	3
16200	90	500301	Kaitaia West	101	Northern Ward	1	Far North District	01	Northland Region	2.53431e+06	6.67624e+06	1	16200	9	1135	40	3
15800	117	500301	Kaitaia West	101	Northern Ward	1	Far North District	01	Northland Region	2.53408e+06	6.67632e+06	1	15800	10	1230	53	3
16400	15	500301	Kaitaia West	101	Northern Ward	1	Far North District	01	Northland Region	2.53477e+06	6.67629e+06	1	16400	8	1051	7	3
16600	90	500301	Kaitaia West	101	Northern Ward	1	Far North District	01	Northland Region	2.5344e+06	6.67613e+06	1	16600	9	1135	40	3
16700	111	500301	Kaitaia West	101	Northern Ward	1	Far North District	01	Northland Region	2.53446e+06	6.67596e+06	1	16700	10	1333	50	3
16800	51	500301	Kaitaia West	101	Northern Ward	1	Far North District	01	Northland Region	2.53455e+06	6.67592e+06	1	16800	10	1333	23	3
543900	141	518101	Mt Eden North	703	Eden-Albert Ward	7	Auckland City	02	Auckland Region	2.66708e+06	6.4796e+06	1	543900	2	905	47	1
543800	186	518101	Mt Eden North	703	Eden-Albert Ward	7	Auckland City	02	Auckland Region	2.66728e+06	6.47967e+06	1	543800	5	974	65	2
412402	12	514200	Newton	704	Hobson Ward	7	Auckland City	02	Auckland Region	2.66728e+06	6.48061e+06	1	412402	6	984	4	2
544500	60	518101	Mt Eden North	703	Eden-Albert Ward	7	Auckland City	02	Auckland Region	2.66677e+06	6.47978e+06	1	544500	6	979	21	2
544302	24	518101	Mt Eden North	703	Eden-Albert Ward	7	Auckland City	02	Auckland Region	2.66677e+06	6.47985e+06	1	544302	4	948	8	2
412500	72	514200	Newton	704	Hobson Ward	7	Auckland City	02	Auckland Region	2.66729e+06	6.48069e+06	1	412500	6	984	25	2
2638800	198	594800	Barrington North	6006	Spreydon-Heathcote Ward	60	Christchurch City	13	Canterbury Region	2.47765e+06	5.7394e+06	1	2638800	6	998	69	2
2638900	165	594800	Barrington North	6006	Spreydon-Heathcote Ward	60	Christchurch City	13	Canterbury Region	2.4778e+06	5.73937e+06	1	2638900	8	1053	74	3
2639300	69	594800	Barrington North	6006	Spreydon-Heathcote Ward	60	Christchurch City	13	Canterbury Region	2.47789e+06	5.73891e+06	1	2639300	6	996	24	2
542700	519	518101	Mt Eden North	703	Eden-Albert Ward	7	Auckland City	02	Auckland Region	2.66768e+06	6.48e+06	1	542700	7	1020	182	2
2122000	18	572900	Thorndon-Tinakori Road	4703	Lambton Ward	47	Wellington City	09	Wellington Region	2.65847e+06	5.99037e+06	1	2122000	4	947	6	2
2639000	186	594800	Barrington North	6006	Spreydon-Heathcote Ward	60	Christchurch City	13	Canterbury Region	2.47745e+06	5.73922e+06	1	2639000	9	1105	84	3
542502	270	518101	Mt Eden North	703	Eden-Albert Ward	7	Auckland City	02	Auckland Region	2.66717e+06	6.47992e+06	1	542502	5	971	94	2
542600	135	518101	Mt Eden North	703	Eden-Albert Ward	7	Auckland City	02	Auckland Region	2.66753e+06	6.48003e+06	1	542600	4	950	47	2
542800	285	518101	Mt Eden North	703	Eden-Albert Ward	7	Auckland City	02	Auckland Region	2.6674e+06	6.47985e+06	1	542800	6	981	100	2
2638701	210	594800	Barrington North	6006	Spreydon-Heathcote Ward	60	Christchurch City	13	Canterbury Region	2.47794e+06	5.73962e+06	1	2638701	7	1010	74	2
542501	9	518101	Mt Eden North	704	Hobson Ward	7	Auckland City	02	Auckland Region	2.66741e+06	6.48011e+06	1	542501	5	971	3	2
2638600	186	594800	Barrington North	6006	Spreydon-Heathcote Ward	60	Christchurch City	13	Canterbury Region	2.47821e+06	5.73977e+06	1	2638600	5	963	65	2
2638702	111	594800	Barrington North	6006	Spreydon-Heathcote Ward	60	Christchurch City	13	Canterbury Region	2.47806e+06	5.73959e+06	1	2638702	6	994	39	2
2121900	69	572900	Thorndon-Tinakori Road	4703	Lambton Ward	47	Wellington City	09	Wellington Region	2.6584e+06	5.99032e+06	1	2121900	6	985	24	2
2904900	165	604020	Roslyn South	7104	Hills Ward	71	Dunedin City	14	Otago Region	2.31462e+06	5.47867e+06	1	2904900	3	928	54	1
2905202	30	604020	Roslyn South	7104	Hills Ward	71	Dunedin City	14	Otago Region	2.3152e+06	5.47918e+06	1	2905202	3	929	10	1
2905400	141	604020	Roslyn South	7104	Hills Ward	71	Dunedin City	14	Otago Region	2.31492e+06	5.47913e+06	1	2905400	4	943	49	2
1594100	6	551800	New Plymouth Central	3301	New Plymouth City Ward	33	New Plymouth District	07	Taranaki Region	2.60395e+06	6.2383e+06	1	1594100	7	1013	2	2
2511501	120	588300	Casebrook	6001	Shirley-Papanui Ward	60	Christchurch City	13	Canterbury Region	2.47743e+06	5.74714e+06	1	2511501	3	931	40	1
544600	126	518101	Mt Eden North	703	Eden-Albert Ward	7	Auckland City	02	Auckland Region	2.66697e+06	6.47978e+06	1	544600	6	982	44	2
412302	162	514200	Newton	704	Hobson Ward	7	Auckland City	02	Auckland Region	2.6674e+06	6.48065e+06	1	412302	7	1005	57	2
544000	162	518101	Mt Eden North	703	Eden-Albert Ward	7	Auckland City	02	Auckland Region	2.66702e+06	6.47951e+06	1	544000	5	970	57	2
544400	39	518101	Mt Eden North	703	Eden-Albert Ward	7	Auckland City	02	Auckland Region	2.66693e+06	6.47986e+06	1	544400	6	979	14	2
1593300	3	551800	New Plymouth Central	3301	New Plymouth City Ward	33	New Plymouth District	07	Taranaki Region	2.60367e+06	6.23842e+06	1	1593300	6	981	1	2
413100	69	514000	Freemans Bay	701	Western Bays Ward	7	Auckland City	02	Auckland Region	2.66688e+06	6.48165e+06	1	413100	9	1122	31	3
413300	222	514000	Freemans Bay	701	Western Bays Ward	7	Auckland City	02	Auckland Region	2.66688e+06	6.4815e+06	1	413300	9	1122	100	3
544200	12	518101	Mt Eden North	703	Eden-Albert Ward	7	Auckland City	02	Auckland Region	2.66658e+06	6.47981e+06	1	544200	4	948	4	2
2122300	27	572900	Thorndon-Tinakori Road	4703	Lambton Ward	47	Wellington City	09	Wellington Region	2.65844e+06	5.99068e+06	1	2122300	4	947	9	2
543600	51	518101	Mt Eden North	703	Eden-Albert Ward	7	Auckland City	02	Auckland Region	2.66717e+06	6.47978e+06	1	543600	2	915	17	1
412401	123	514200	Newton	704	Hobson Ward	7	Auckland City	02	Auckland Region	2.66733e+06	6.48067e+06	1	412401	3	921	41	1
412700	27	514200	Newton	704	Hobson Ward	7	Auckland City	02	Auckland Region	2.66716e+06	6.48062e+06	1	412700	6	984	9	2
543700	180	518101	Mt Eden North	703	Eden-Albert Ward	7	Auckland City	02	Auckland Region	2.66712e+06	6.47969e+06	1	543700	5	962	63	2
544700	36	518101	Mt Eden North	703	Eden-Albert Ward	7	Auckland City	02	Auckland Region	2.66657e+06	6.4797e+06	1	544700	3	934	12	1
543500	102	518101	Mt Eden North	703	Eden-Albert Ward	7	Auckland City	02	Auckland Region	2.66721e+06	6.47983e+06	1	543500	4	950	36	2
412600	33	514200	Newton	704	Hobson Ward	7	Auckland City	02	Auckland Region	2.66719e+06	6.48073e+06	1	412600	6	984	12	2
2907200	69	604010	Roslyn North	7104	Hills Ward	71	Dunedin City	14	Otago Region	2.31481e+06	5.47964e+06	1	2907200	7	1013	24	2
2905900	126	604010	Roslyn North	7104	Hills Ward	71	Dunedin City	14	Otago Region	2.31557e+06	5.47962e+06	1	2905900	1	870	42	1
2907400	75	604010	Roslyn North	7104	Hills Ward	71	Dunedin City	14	Otago Region	2.31508e+06	5.47967e+06	1	2907400	3	920	25	1
2906001	93	604010	Roslyn North	7104	Hills Ward	71	Dunedin City	14	Otago Region	2.31553e+06	5.47956e+06	1	2906001	1	890	31	1
2119700	27	572900	Thorndon-Tinakori Road	4703	Lambton Ward	47	Wellington City	09	Wellington Region	2.65878e+06	5.99074e+06	1	2119700	5	967	9	2
1596500	123	552001	Mount Bryan	3301	New Plymouth City Ward	33	New Plymouth District	07	Taranaki Region	2.60433e+06	6.23828e+06	1	1596500	7	1013	43	2
545000	174	518101	Mt Eden North	703	Eden-Albert Ward	7	Auckland City	02	Auckland Region	2.66686e+06	6.47963e+06	1	545000	6	985	61	2
2118300	201	572900	Thorndon-Tinakori Road	4703	Lambton Ward	47	Wellington City	09	Wellington Region	2.6593e+06	5.99086e+06	1	2118300	4	940	70	2
2904500	48	604020	Roslyn South	7104	Hills Ward	71	Dunedin City	14	Otago Region	2.31465e+06	5.47895e+06	1	2904500	2	913	16	1
2904600	156	604020	Roslyn South	7104	Hills Ward	71	Dunedin City	14	Otago Region	2.31466e+06	5.47886e+06	1	2904600	1	892	51	1
545800	54	518102	Sherbourne	703	Eden-Albert Ward	7	Auckland City	02	Auckland Region	2.66666e+06	6.47948e+06	1	545800	3	924	18	1
544900	150	518101	Mt Eden North	703	Eden-Albert Ward	7	Auckland City	02	Auckland Region	2.66672e+06	6.47964e+06	1	544900	7	1014	52	2
1593500	9	551800	New Plymouth Central	3301	New Plymouth City Ward	33	New Plymouth District	07	Taranaki Region	2.60394e+06	6.23853e+06	1	1593500	6	981	3	2
2904800	123	604020	Roslyn South	7104	Hills Ward	71	Dunedin City	14	Otago Region	2.31445e+06	5.47867e+06	1	2904800	3	932	41	1
2905300	102	604020	Roslyn South	7104	Hills Ward	71	Dunedin City	14	Otago Region	2.31509e+06	5.47916e+06	1	2905300	5	971	36	2
2905201	42	604010	Roslyn North	7104	Hills Ward	71	Dunedin City	14	Otago Region	2.31528e+06	5.47923e+06	1	2905201	3	929	14	1
545300	123	518102	Sherbourne	703	Eden-Albert Ward	7	Auckland City	02	Auckland Region	2.66696e+06	6.47936e+06	1	545300	6	991	43	2
2905500	177	604020	Roslyn South	7104	Hills Ward	71	Dunedin City	14	Otago Region	2.31487e+06	5.47899e+06	1	2905500	3	928	58	1
2905600	87	604020	Roslyn South	7104	Hills Ward	71	Dunedin City	14	Otago Region	2.3151e+06	5.47905e+06	1	2905600	5	971	30	2
545200	108	518102	Sherbourne	703	Eden-Albert Ward	7	Auckland City	02	Auckland Region	2.66687e+06	6.4794e+06	1	545200	4	944	38	2
2122500	147	572900	Thorndon-Tinakori Road	4703	Lambton Ward	47	Wellington City	09	Wellington Region	2.65901e+06	5.99064e+06	1	2122500	6	985	51	2
1594900	63	552002	Marsland Hill	3301	New Plymouth City Ward	33	New Plymouth District	07	Taranaki Region	2.60402e+06	6.23812e+06	1	1594900	9	1077	28	3
2905700	72	604010	Roslyn North	7104	Hills Ward	71	Dunedin City	14	Otago Region	2.31542e+06	5.4798e+06	1	2905700	1	861	24	1
545500	72	518102	Sherbourne	703	Eden-Albert Ward	7	Auckland City	02	Auckland Region	2.6668e+06	6.47925e+06	1	545500	4	948	25	2
1594800	33	552002	Marsland Hill	3301	New Plymouth City Ward	33	New Plymouth District	07	Taranaki Region	2.60379e+06	6.23804e+06	1	1594800	9	1077	15	3
2905100	27	604020	Roslyn South	7104	Hills Ward	71	Dunedin City	14	Otago Region	2.31506e+06	5.47928e+06	1	2905100	3	929	9	1
544800	15	518101	Mt Eden North	703	Eden-Albert Ward	7	Auckland City	02	Auckland Region	2.66656e+06	6.4796e+06	1	544800	6	979	5	2
545100	123	518102	Sherbourne	703	Eden-Albert Ward	7	Auckland City	02	Auckland Region	2.66675e+06	6.47944e+06	1	545100	6	990	43	2
545400	111	518102	Sherbourne	703	Eden-Albert Ward	7	Auckland City	02	Auckland Region	2.66707e+06	6.47933e+06	1	545400	6	987	39	2
2908400	177	604020	Roslyn South	7104	Hills Ward	71	Dunedin City	14	Otago Region	2.31433e+06	5.47905e+06	1	2908400	3	919	58	1
2908300	141	604020	Roslyn South	7104	Hills Ward	71	Dunedin City	14	Otago Region	2.31469e+06	5.47913e+06	1	2908300	2	903	47	1
2121300	3	572900	Thorndon-Tinakori Road	4703	Lambton Ward	47	Wellington City	09	Wellington Region	2.65888e+06	5.99074e+06	1	2121300	7	1009	1	2
1598000	9	552100	Fitzroy	3301	New Plymouth City Ward	33	New Plymouth District	07	Taranaki Region	2.60482e+06	6.23829e+06	1	1598000	4	944	3	2
1596600	96	552001	Mount Bryan	3301	New Plymouth City Ward	33	New Plymouth District	07	Taranaki Region	2.60437e+06	6.23813e+06	1	1596600	5	967	34	2
2906300	168	604010	Roslyn North	7104	Hills Ward	71	Dunedin City	14	Otago Region	2.3152e+06	5.47941e+06	1	2906300	1	895	55	1
2907500	21	604010	Roslyn North	7104	Hills Ward	71	Dunedin City	14	Otago Region	2.31479e+06	5.47948e+06	1	2907500	4	951	7	2
1595000	162	552002	Marsland Hill	3301	New Plymouth City Ward	33	New Plymouth District	07	Taranaki Region	2.60403e+06	6.23798e+06	1	1595000	8	1048	73	3
1596000	150	552001	Mount Bryan	3301	New Plymouth City Ward	33	New Plymouth District	07	Taranaki Region	2.60412e+06	6.23866e+06	1	1596000	5	957	52	2
2907000	27	604010	Roslyn North	7104	Hills Ward	71	Dunedin City	14	Otago Region	2.31525e+06	5.47978e+06	1	2907000	4	949	9	2
2120000	78	572900	Thorndon-Tinakori Road	4703	Lambton Ward	47	Wellington City	09	Wellington Region	2.65863e+06	5.99076e+06	1	2120000	5	967	27	2
1596300	123	552001	Mount Bryan	3301	New Plymouth City Ward	33	New Plymouth District	07	Taranaki Region	2.60449e+06	6.23846e+06	1	1596300	5	962	43	2
1596100	39	552001	Mount Bryan	3301	New Plymouth City Ward	33	New Plymouth District	07	Taranaki Region	2.60419e+06	6.23851e+06	1	1596100	5	967	14	2
2906600	27	604010	Roslyn North	7104	Hills Ward	71	Dunedin City	14	Otago Region	2.31557e+06	5.47926e+06	1	2906600	3	922	9	1
2906500	24	604010	Roslyn North	7104	Hills Ward	71	Dunedin City	14	Otago Region	2.31552e+06	5.47921e+06	1	2906500	3	922	8	1
2120100	45	572900	Thorndon-Tinakori Road	4703	Lambton Ward	47	Wellington City	09	Wellington Region	2.65846e+06	5.99074e+06	1	2120100	5	967	16	2
2119900	15	572900	Thorndon-Tinakori Road	4703	Lambton Ward	47	Wellington City	09	Wellington Region	2.65868e+06	5.99072e+06	1	2119900	5	967	5	2
1596400	69	552001	Mount Bryan	3301	New Plymouth City Ward	33	New Plymouth District	07	Taranaki Region	2.60425e+06	6.23842e+06	1	1596400	7	1009	24	2
2091400	120	574302	Te Kainga	4702	Onslow-Western Ward	47	Wellington City	09	Wellington Region	2.66031e+06	5.99378e+06	1	2091400	1	855	40	1
2906700	96	604010	Roslyn North	7104	Hills Ward	71	Dunedin City	14	Otago Region	2.31535e+06	5.48005e+06	1	2906700	3	932	32	1
2906100	129	604010	Roslyn North	7104	Hills Ward	71	Dunedin City	14	Otago Region	2.31549e+06	5.47947e+06	1	2906100	2	910	43	1
2906200	66	604010	Roslyn North	7104	Hills Ward	71	Dunedin City	14	Otago Region	2.31532e+06	5.47956e+06	1	2906200	1	890	22	1
2906800	72	604010	Roslyn North	7104	Hills Ward	71	Dunedin City	14	Otago Region	2.31528e+06	5.47994e+06	1	2906800	3	932	24	1
964900	63	527503	Cambridge Central	1702	Cambridge Ward	17	Waipa District	03	Waikato Region	2.7272e+06	6.36466e+06	1	964900	6	985	22	2
2906400	117	604010	Roslyn North	7104	Hills Ward	71	Dunedin City	14	Otago Region	2.31539e+06	5.47935e+06	1	2906400	3	922	39	1
2906900	90	604010	Roslyn North	7104	Hills Ward	71	Dunedin City	14	Otago Region	2.31513e+06	5.47981e+06	1	2906900	4	949	31	2
1596200	12	552001	Mount Bryan	3301	New Plymouth City Ward	33	New Plymouth District	07	Taranaki Region	2.60446e+06	6.23857e+06	1	1596200	5	967	4	2
2907300	108	604010	Roslyn North	7104	Hills Ward	71	Dunedin City	14	Otago Region	2.31495e+06	5.47965e+06	1	2907300	6	984	38	2
2905800	45	604010	Roslyn North	7104	Hills Ward	71	Dunedin City	14	Otago Region	2.31555e+06	5.47976e+06	1	2905800	1	861	15	1
1598102	45	552100	Fitzroy	3301	New Plymouth City Ward	33	New Plymouth District	07	Taranaki Region	2.6051e+06	6.23826e+06	1	1598102	5	961	16	2
1597000	75	552100	Fitzroy	3301	New Plymouth City Ward	33	New Plymouth District	07	Taranaki Region	2.60475e+06	6.23881e+06	1	1597000	3	931	25	1
2908500	72	604020	Roslyn South	7104	Hills Ward	71	Dunedin City	14	Otago Region	2.31447e+06	5.47895e+06	1	2908500	2	908	24	1
1597300	132	552100	Fitzroy	3301	New Plymouth City Ward	33	New Plymouth District	07	Taranaki Region	2.60516e+06	6.2387e+06	1	1597300	7	1026	46	2
1597100	45	552100	Fitzroy	3301	New Plymouth City Ward	33	New Plymouth District	07	Taranaki Region	2.60458e+06	6.23869e+06	1	1597100	3	931	15	1
2908200	90	604020	Roslyn South	7104	Hills Ward	71	Dunedin City	14	Otago Region	2.31485e+06	5.47931e+06	1	2908200	7	1026	31	2
2907900	90	604020	Roslyn South	7104	Hills Ward	71	Dunedin City	14	Otago Region	2.31457e+06	5.47932e+06	1	2907900	8	1057	40	3
2121200	144	572900	Thorndon-Tinakori Road	4703	Lambton Ward	47	Wellington City	09	Wellington Region	2.65902e+06	5.99082e+06	1	2121200	7	1009	50	2
1597500	36	552100	Fitzroy	3301	New Plymouth City Ward	33	New Plymouth District	07	Taranaki Region	2.60513e+06	6.23855e+06	1	1597500	4	941	13	2
1597700	66	552100	Fitzroy	3301	New Plymouth City Ward	33	New Plymouth District	07	Taranaki Region	2.6047e+06	6.2385e+06	1	1597700	5	958	23	2
2908100	114	604020	Roslyn South	7104	Hills Ward	71	Dunedin City	14	Otago Region	2.3146e+06	5.47919e+06	1	2908100	4	952	40	2
681332	72	522722	Aberfeldy	806	Howick Ward	8	Manukau City	02	Auckland Region	2.68022e+06	6.475e+06	1	681332	5	967	25	2
1598101	126	552100	Fitzroy	3301	New Plymouth City Ward	33	New Plymouth District	07	Taranaki Region	2.605e+06	6.23836e+06	1	1598101	5	961	44	2
1597900	36	552100	Fitzroy	3301	New Plymouth City Ward	33	New Plymouth District	07	Taranaki Region	2.60514e+06	6.2384e+06	1	1597900	4	944	13	2
2907700	39	604010	Roslyn North	7104	Hills Ward	71	Dunedin City	14	Otago Region	2.31512e+06	5.47951e+06	1	2907700	3	920	13	1
2907600	96	604010	Roslyn North	7104	Hills Ward	71	Dunedin City	14	Otago Region	2.31496e+06	5.47951e+06	1	2907600	4	951	34	2
2122400	63	572900	Thorndon-Tinakori Road	4703	Lambton Ward	47	Wellington City	09	Wellington Region	2.65862e+06	5.99066e+06	1	2122400	4	947	22	2
1597200	135	552100	Fitzroy	3301	New Plymouth City Ward	33	New Plymouth District	07	Taranaki Region	2.60505e+06	6.23888e+06	1	1597200	5	970	47	2
2907800	30	603910	Wakari	7104	Hills Ward	71	Dunedin City	14	Otago Region	2.31454e+06	5.47944e+06	1	2907800	8	1057	14	3
2121100	30	572900	Thorndon-Tinakori Road	4703	Lambton Ward	47	Wellington City	09	Wellington Region	2.65885e+06	5.99086e+06	1	2121100	7	1009	10	2
1597800	57	552100	Fitzroy	3301	New Plymouth City Ward	33	New Plymouth District	07	Taranaki Region	2.60479e+06	6.23853e+06	1	1597800	5	958	20	2
1597400	123	552100	Fitzroy	3301	New Plymouth City Ward	33	New Plymouth District	07	Taranaki Region	2.60496e+06	6.23864e+06	1	1597400	4	941	43	2
1597600	30	552100	Fitzroy	3301	New Plymouth City Ward	33	New Plymouth District	07	Taranaki Region	2.60525e+06	6.23858e+06	1	1597600	4	941	10	2
2908000	99	604020	Roslyn South	7104	Hills Ward	71	Dunedin City	14	Otago Region	2.31438e+06	5.47924e+06	1	2908000	5	968	35	2
289100	192	512100	Green Bay	604	New Lynn Ward	6	Waitakere City	02	Auckland Region	2.66078e+06	6.47326e+06	1	289100	6	986	67	2
2780800	117	599000	Maori Park	6404	Timaru Ward	64	Timaru District	13	Canterbury Region	2.36992e+06	5.64492e+06	1	2780800	5	973	41	2
2780900	69	599000	Maori Park	6404	Timaru Ward	64	Timaru District	13	Canterbury Region	2.37013e+06	5.64489e+06	1	2780900	8	1056	31	3
2125300	3	573000	Lambton	4703	Lambton Ward	47	Wellington City	09	Wellington Region	2.65883e+06	5.99008e+06	1	2125300	8	1047	1	3
2124700	3	573000	Lambton	4703	Lambton Ward	47	Wellington City	09	Wellington Region	2.65864e+06	5.99009e+06	1	2124700	5	970	1	2
2124900	261	573000	Lambton	4703	Lambton Ward	47	Wellington City	09	Wellington Region	2.65843e+06	5.98995e+06	1	2124900	10	1144	117	3
419900	126	515600	Eden Terrace	704	Hobson Ward	7	Auckland City	02	Auckland Region	2.66673e+06	6.48035e+06	1	419900	6	987	44	2
2780100	60	599000	Maori Park	6404	Timaru Ward	64	Timaru District	13	Canterbury Region	2.37008e+06	5.64551e+06	1	2780100	4	946	21	2
419701	171	515600	Eden Terrace	704	Hobson Ward	7	Auckland City	02	Auckland Region	2.66694e+06	6.48004e+06	1	419701	7	1019	60	2
420700	30	515600	Eden Terrace	704	Hobson Ward	7	Auckland City	02	Auckland Region	2.66707e+06	6.48035e+06	1	420700	7	1006	10	2
419600	129	515600	Eden Terrace	704	Hobson Ward	7	Auckland City	02	Auckland Region	2.66665e+06	6.48027e+06	1	419600	5	956	45	2
681334	120	522722	Aberfeldy	806	Howick Ward	8	Manukau City	02	Auckland Region	2.68026e+06	6.47467e+06	1	681334	3	919	40	1
2123900	237	573000	Lambton	4703	Lambton Ward	47	Wellington City	09	Wellington Region	2.6586e+06	5.99031e+06	1	2123900	10	1246	107	3
681311	225	522722	Aberfeldy	806	Howick Ward	8	Manukau City	02	Auckland Region	2.68093e+06	6.47601e+06	1	681311	4	953	79	2
1599500	51	552100	Fitzroy	3301	New Plymouth City Ward	33	New Plymouth District	07	Taranaki Region	2.60537e+06	6.23896e+06	1	1599500	5	955	18	2
1599700	15	552100	Fitzroy	3301	New Plymouth City Ward	33	New Plymouth District	07	Taranaki Region	2.60561e+06	6.23877e+06	1	1599700	5	955	5	2
681309	324	522722	Aberfeldy	806	Howick Ward	8	Manukau City	02	Auckland Region	2.68067e+06	6.4762e+06	1	681309	8	1032	146	3
681323	54	522722	Aberfeldy	806	Howick Ward	8	Manukau City	02	Auckland Region	2.68049e+06	6.47482e+06	1	681323	3	930	18	1
681331	57	522722	Aberfeldy	806	Howick Ward	8	Manukau City	02	Auckland Region	2.68016e+06	6.47494e+06	1	681331	3	930	19	1
1598501	87	552100	Fitzroy	3301	New Plymouth City Ward	33	New Plymouth District	07	Taranaki Region	2.60543e+06	6.23836e+06	1	1598501	4	944	30	2
681312	135	522722	Aberfeldy	806	Howick Ward	8	Manukau City	02	Auckland Region	2.68108e+06	6.47592e+06	1	681312	3	927	45	1
2123700	66	573000	Lambton	4703	Lambton Ward	47	Wellington City	09	Wellington Region	2.65874e+06	5.99042e+06	1	2123700	5	970	23	2
1598300	93	552100	Fitzroy	3301	New Plymouth City Ward	33	New Plymouth District	07	Taranaki Region	2.60534e+06	6.23832e+06	1	1598300	6	984	33	2
681333	75	522722	Aberfeldy	806	Howick Ward	8	Manukau City	02	Auckland Region	2.68031e+06	6.47498e+06	1	681333	5	967	26	2
1599600	171	552100	Fitzroy	3301	New Plymouth City Ward	33	New Plymouth District	07	Taranaki Region	2.60541e+06	6.2388e+06	1	1599600	10	1216	77	3
419800	60	515600	Eden Terrace	704	Hobson Ward	7	Auckland City	02	Auckland Region	2.66687e+06	6.48018e+06	1	419800	6	987	21	2
288900	132	512100	Green Bay	604	New Lynn Ward	6	Waitakere City	02	Auckland Region	2.6604e+06	6.47323e+06	1	288900	4	953	46	2
419500	147	515600	Eden Terrace	703	Eden-Albert Ward	7	Auckland City	02	Auckland Region	2.6666e+06	6.48021e+06	1	419500	7	1007	51	2
1598401	30	552100	Fitzroy	3301	New Plymouth City Ward	33	New Plymouth District	07	Taranaki Region	2.6055e+06	6.23851e+06	1	1598401	4	944	10	2
681310	147	522722	Aberfeldy	806	Howick Ward	8	Manukau City	02	Auckland Region	2.68093e+06	6.47618e+06	1	681310	8	1033	66	3
681500	243	522723	Elsmore Park	803	Pakuranga Ward	8	Manukau City	02	Auckland Region	2.67978e+06	6.47491e+06	1	681500	5	954	85	2
2781700	96	598800	Waimataitai	6404	Timaru Ward	64	Timaru District	13	Canterbury Region	2.36982e+06	5.64593e+06	1	2781700	5	968	34	2
2126400	333	573000	Lambton	4703	Lambton Ward	47	Wellington City	09	Wellington Region	2.65856e+06	5.98981e+06	1	2126400	7	1012	117	2
685300	105	522910	Pakuranga Central	803	Pakuranga Ward	8	Manukau City	02	Auckland Region	2.67786e+06	6.4748e+06	1	685300	3	924	35	1
2651000	12	591500	Cathedral Square	6005	Hagley-Ferrymead Ward	60	Christchurch City	13	Canterbury Region	2.48051e+06	5.74172e+06	1	2651000	9	1077	5	3
684800	123	522920	Edgewater	803	Pakuranga Ward	8	Manukau City	02	Auckland Region	2.67715e+06	6.4744e+06	1	684800	7	1008	43	2
2126700	147	573000	Lambton	4703	Lambton Ward	47	Wellington City	09	Wellington Region	2.65848e+06	5.98961e+06	1	2126700	6	978	51	2
2126500	162	573000	Lambton	4703	Lambton Ward	47	Wellington City	09	Wellington Region	2.65858e+06	5.98974e+06	1	2126500	9	1121	73	3
683500	207	522920	Edgewater	803	Pakuranga Ward	8	Manukau City	02	Auckland Region	2.67678e+06	6.47472e+06	1	683500	7	1001	72	2
2124800	237	573000	Lambton	4703	Lambton Ward	47	Wellington City	09	Wellington Region	2.65858e+06	5.98998e+06	1	2124800	9	1126	107	3
2125600	33	573000	Lambton	4703	Lambton Ward	47	Wellington City	09	Wellington Region	2.65879e+06	5.99002e+06	1	2125600	8	1047	15	3
421100	9	515600	Eden Terrace	704	Hobson Ward	7	Auckland City	02	Auckland Region	2.66727e+06	6.48013e+06	1	421100	7	1029	3	2
421000	84	515600	Eden Terrace	704	Hobson Ward	7	Auckland City	02	Auckland Region	2.66718e+06	6.48019e+06	1	421000	7	1006	29	2
1600500	60	552100	Fitzroy	3301	New Plymouth City Ward	33	New Plymouth District	07	Taranaki Region	2.60584e+06	6.23896e+06	1	1600500	6	988	21	2
683800	96	522920	Edgewater	803	Pakuranga Ward	8	Manukau City	02	Auckland Region	2.67701e+06	6.47444e+06	1	683800	8	1058	43	3
2780500	144	599000	Maori Park	6404	Timaru Ward	64	Timaru District	13	Canterbury Region	2.37005e+06	5.64517e+06	1	2780500	8	1071	65	3
2780400	69	599000	Maori Park	6404	Timaru Ward	64	Timaru District	13	Canterbury Region	2.36982e+06	5.64523e+06	1	2780400	4	946	24	2
1469902	99	547900	Raureka	3005	Hastings Ward	30	Hastings District	06	Hawke's Bay Region	2.83783e+06	6.16732e+06	1	1469902	1	889	33	1
2125000	12	573000	Lambton	4703	Lambton Ward	47	Wellington City	09	Wellington Region	2.65889e+06	5.99023e+06	1	2125000	8	1047	5	3
2124500	123	573000	Lambton	4703	Lambton Ward	47	Wellington City	09	Wellington Region	2.65844e+06	5.99019e+06	1	2124500	5	970	43	2
441504	3	514301	Grafton West	704	Hobson Ward	7	Auckland City	02	Auckland Region	2.66759e+06	6.48052e+06	1	441504	8	1066	1	3
420900	36	515600	Eden Terrace	704	Hobson Ward	7	Auckland City	02	Auckland Region	2.66695e+06	6.48026e+06	1	420900	7	1006	13	2
420600	33	515600	Eden Terrace	704	Hobson Ward	7	Auckland City	02	Auckland Region	2.66735e+06	6.48042e+06	1	420600	7	1029	12	2
683600	135	522920	Edgewater	803	Pakuranga Ward	8	Manukau City	02	Auckland Region	2.67665e+06	6.4744e+06	1	683600	8	1058	61	3
683400	132	522920	Edgewater	803	Pakuranga Ward	8	Manukau City	02	Auckland Region	2.67674e+06	6.47487e+06	1	683400	7	1019	46	2
421200	78	515600	Eden Terrace	704	Hobson Ward	7	Auckland City	02	Auckland Region	2.66737e+06	6.48022e+06	1	421200	7	1029	27	2
2124400	9	573000	Lambton	4703	Lambton Ward	47	Wellington City	09	Wellington Region	2.65868e+06	5.99001e+06	1	2124400	5	970	3	2
289000	150	512100	Green Bay	604	New Lynn Ward	6	Waitakere City	02	Auckland Region	2.66059e+06	6.47324e+06	1	289000	8	1036	68	3
683700	54	522920	Edgewater	803	Pakuranga Ward	8	Manukau City	02	Auckland Region	2.67677e+06	6.47437e+06	1	683700	7	1019	19	2
2780200	105	599000	Maori Park	6404	Timaru Ward	64	Timaru District	13	Canterbury Region	2.3698e+06	5.6454e+06	1	2780200	6	983	37	2
420800	390	515600	Eden Terrace	704	Hobson Ward	7	Auckland City	02	Auckland Region	2.66699e+06	6.48035e+06	1	420800	6	986	136	2
2125500	21	573000	Lambton	4703	Lambton Ward	47	Wellington City	09	Wellington Region	2.65887e+06	5.98998e+06	1	2125500	8	1047	9	3
2124300	129	573000	Lambton	4703	Lambton Ward	47	Wellington City	09	Wellington Region	2.65899e+06	5.99e+06	1	2124300	4	943	45	2
1599800	60	552100	Fitzroy	3301	New Plymouth City Ward	33	New Plymouth District	07	Taranaki Region	2.60561e+06	6.23892e+06	1	1599800	7	1023	21	2
1469802	51	547900	Raureka	3005	Hastings Ward	30	Hastings District	06	Hawke's Bay Region	2.83808e+06	6.16745e+06	1	1469802	6	990	18	2
2124000	6	573000	Lambton	4703	Lambton Ward	47	Wellington City	09	Wellington Region	2.65871e+06	5.99022e+06	1	2124000	5	970	2	2
420500	207	515600	Eden Terrace	704	Hobson Ward	7	Auckland City	02	Auckland Region	2.66725e+06	6.48038e+06	1	420500	4	944	72	2
2780700	171	599000	Maori Park	6404	Timaru Ward	64	Timaru District	13	Canterbury Region	2.36968e+06	5.64498e+06	1	2780700	4	938	60	2
2780600	120	599000	Maori Park	6404	Timaru Ward	64	Timaru District	13	Canterbury Region	2.36999e+06	5.64507e+06	1	2780600	7	999	42	2
420400	96	515600	Eden Terrace	704	Hobson Ward	7	Auckland City	02	Auckland Region	2.66712e+06	6.48049e+06	1	420400	7	1030	34	2
2128500	15	573000	Lambton	4703	Lambton Ward	47	Wellington City	09	Wellington Region	2.65857e+06	5.98926e+06	1	2128500	8	1068	7	3
818500	42	525910	Pukekohe North	1003	Pukekohe Ward	10	Franklin District	02	Auckland Region	2.67921e+06	6.44302e+06	1	818500	10	1150	19	3
685900	51	522910	Pakuranga Central	803	Pakuranga Ward	8	Manukau City	02	Auckland Region	2.67748e+06	6.47475e+06	1	685900	5	955	18	2
2652500	12	591500	Cathedral Square	6005	Hagley-Ferrymead Ward	60	Christchurch City	13	Canterbury Region	2.48078e+06	5.74195e+06	1	2652500	9	1078	5	3
686100	171	522910	Pakuranga Central	803	Pakuranga Ward	8	Manukau City	02	Auckland Region	2.67762e+06	6.47428e+06	1	686100	5	954	60	2
2128600	42	573000	Lambton	4703	Lambton Ward	47	Wellington City	09	Wellington Region	2.65844e+06	5.98924e+06	1	2128600	8	1068	19	3
2127700	57	573000	Lambton	4703	Lambton Ward	47	Wellington City	09	Wellington Region	2.65864e+06	5.98951e+06	1	2127700	9	1073	26	3
684000	81	522910	Pakuranga Central	803	Pakuranga Ward	8	Manukau City	02	Auckland Region	2.67722e+06	6.47479e+06	1	684000	9	1112	36	3
2127200	90	573000	Lambton	4703	Lambton Ward	47	Wellington City	09	Wellington Region	2.65856e+06	5.98964e+06	1	2127200	6	993	31	2
2127000	39	573000	Lambton	4703	Lambton Ward	47	Wellington City	09	Wellington Region	2.65866e+06	5.98966e+06	1	2127000	8	1047	18	3
1970900	117	568601	Waterloo West	4604	Central Ward	46	Lower Hutt City	09	Wellington Region	2.67084e+06	5.99747e+06	1	1970900	1	879	39	1
685700	132	522910	Pakuranga Central	803	Pakuranga Ward	8	Manukau City	02	Auckland Region	2.67811e+06	6.47485e+06	1	685700	5	971	46	2
2127300	6	573000	Lambton	4703	Lambton Ward	47	Wellington City	09	Wellington Region	2.65868e+06	5.98957e+06	1	2127300	8	1047	3	3
2126100	21	573000	Lambton	4703	Lambton Ward	47	Wellington City	09	Wellington Region	2.65848e+06	5.98991e+06	1	2126100	9	1121	9	3
684702	42	522920	Edgewater	803	Pakuranga Ward	8	Manukau City	02	Auckland Region	2.67698e+06	6.47433e+06	1	684702	7	1008	15	2
685100	162	522910	Pakuranga Central	803	Pakuranga Ward	8	Manukau City	02	Auckland Region	2.67753e+06	6.47482e+06	1	685100	5	954	57	2
2126200	9	573000	Lambton	4703	Lambton Ward	47	Wellington City	09	Wellington Region	2.65865e+06	5.98984e+06	1	2126200	8	1047	4	3
2125900	3	573000	Lambton	4703	Lambton Ward	47	Wellington City	09	Wellington Region	2.65886e+06	5.98974e+06	1	2125900	8	1047	1	3
2127400	3	573000	Lambton	4703	Lambton Ward	47	Wellington City	09	Wellington Region	2.65874e+06	5.9895e+06	1	2127400	8	1047	1	3
2126600	54	573000	Lambton	4703	Lambton Ward	47	Wellington City	09	Wellington Region	2.65867e+06	5.98973e+06	1	2126600	8	1047	24	3
2126800	24	573000	Lambton	4703	Lambton Ward	47	Wellington City	09	Wellington Region	2.65839e+06	5.98978e+06	1	2126800	9	1121	11	3
684701	42	522920	Edgewater	803	Pakuranga Ward	8	Manukau City	02	Auckland Region	2.67678e+06	6.47427e+06	1	684701	7	1008	15	2
2651200	3	591500	Cathedral Square	6005	Hagley-Ferrymead Ward	60	Christchurch City	13	Canterbury Region	2.48094e+06	5.74171e+06	1	2651200	7	1026	1	2
2651100	54	591500	Cathedral Square	6005	Hagley-Ferrymead Ward	60	Christchurch City	13	Canterbury Region	2.4808e+06	5.74169e+06	1	2651100	9	1077	24	3
684601	96	522920	Edgewater	803	Pakuranga Ward	8	Manukau City	02	Auckland Region	2.67681e+06	6.47419e+06	1	684601	9	1112	43	3
2126900	108	573000	Lambton	4703	Lambton Ward	47	Wellington City	09	Wellington Region	2.65837e+06	5.98942e+06	1	2126900	7	1004	38	2
2125700	3	573000	Lambton	4703	Lambton Ward	47	Wellington City	09	Wellington Region	2.65875e+06	5.98991e+06	1	2125700	8	1047	1	3
683900	165	522920	Edgewater	803	Pakuranga Ward	8	Manukau City	02	Auckland Region	2.67694e+06	6.4747e+06	1	683900	8	1053	74	3
2125800	27	573000	Lambton	4703	Lambton Ward	47	Wellington City	09	Wellington Region	2.6588e+06	5.98984e+06	1	2125800	8	1047	12	3
2781400	126	598800	Waimataitai	6404	Timaru Ward	64	Timaru District	13	Canterbury Region	2.36976e+06	5.64607e+06	1	2781400	8	1061	57	3
2651400	15	591500	Cathedral Square	6005	Hagley-Ferrymead Ward	60	Christchurch City	13	Canterbury Region	2.48075e+06	5.74158e+06	1	2651400	9	1077	7	3
2651300	3	591500	Cathedral Square	6005	Hagley-Ferrymead Ward	60	Christchurch City	13	Canterbury Region	2.48054e+06	5.74158e+06	1	2651300	7	1026	1	2
2651500	72	591500	Cathedral Square	6005	Hagley-Ferrymead Ward	60	Christchurch City	13	Canterbury Region	2.481e+06	5.7416e+06	1	2651500	8	1037	32	3
685200	162	522910	Pakuranga Central	803	Pakuranga Ward	8	Manukau City	02	Auckland Region	2.67776e+06	6.47489e+06	1	685200	4	946	57	2
684602	69	522920	Edgewater	803	Pakuranga Ward	8	Manukau City	02	Auckland Region	2.6771e+06	6.47427e+06	1	684602	8	1034	31	3
688800	156	523000	Pakuranga East	803	Pakuranga Ward	8	Manukau City	02	Auckland Region	2.67853e+06	6.47457e+06	1	688800	6	991	55	2
2129400	69	573000	Lambton	4703	Lambton Ward	47	Wellington City	09	Wellington Region	2.65831e+06	5.98902e+06	1	2129400	5	969	24	2
685800	126	522910	Pakuranga Central	803	Pakuranga Ward	8	Manukau City	02	Auckland Region	2.67802e+06	6.47471e+06	1	685800	3	920	42	1
2653400	12	591500	Cathedral Square	6005	Hagley-Ferrymead Ward	60	Christchurch City	13	Canterbury Region	2.48043e+06	5.74207e+06	1	2653400	9	1078	5	3
2653500	9	591500	Cathedral Square	6005	Hagley-Ferrymead Ward	60	Christchurch City	13	Canterbury Region	2.4808e+06	5.74221e+06	1	2653500	9	1078	4	3
2128100	6	573000	Lambton	4703	Lambton Ward	47	Wellington City	09	Wellington Region	2.65862e+06	5.98944e+06	1	2128100	8	1040	3	3
686300	174	522910	Pakuranga Central	803	Pakuranga Ward	8	Manukau City	02	Auckland Region	2.67775e+06	6.4746e+06	1	686300	6	992	61	2
686200	135	522910	Pakuranga Central	803	Pakuranga Ward	8	Manukau City	02	Auckland Region	2.67778e+06	6.47446e+06	1	686200	1	861	45	1
2652300	6	591500	Cathedral Square	6005	Hagley-Ferrymead Ward	60	Christchurch City	13	Canterbury Region	2.48098e+06	5.74205e+06	1	2652300	9	1078	3	3
686700	201	522910	Pakuranga Central	803	Pakuranga Ward	8	Manukau City	02	Auckland Region	2.6779e+06	6.47436e+06	1	686700	5	968	70	2
2129300	57	573000	Lambton	4703	Lambton Ward	47	Wellington City	09	Wellington Region	2.65824e+06	5.98905e+06	1	2129300	5	969	20	2
2128400	147	573000	Lambton	4703	Lambton Ward	47	Wellington City	09	Wellington Region	2.65859e+06	5.98932e+06	1	2128400	8	1068	66	3
2129200	66	573000	Lambton	4703	Lambton Ward	47	Wellington City	09	Wellington Region	2.65836e+06	5.9893e+06	1	2129200	7	1004	23	2
818600	27	525910	Pukekohe North	1003	Pukekohe Ward	10	Franklin District	02	Auckland Region	2.67938e+06	6.4431e+06	1	818600	2	915	9	1
817300	84	525910	Pukekohe North	1003	Pukekohe Ward	10	Franklin District	02	Auckland Region	2.67977e+06	6.44299e+06	1	817300	7	1019	29	2
2127600	105	573000	Lambton	4703	Lambton Ward	47	Wellington City	09	Wellington Region	2.65853e+06	5.98955e+06	1	2127600	9	1073	47	3
817200	240	525922	Bledisloe Park	1003	Pukekohe Ward	10	Franklin District	02	Auckland Region	2.67995e+06	6.44281e+06	1	817200	4	952	84	2
686000	189	522910	Pakuranga Central	803	Pakuranga Ward	8	Manukau City	02	Auckland Region	2.67748e+06	6.47425e+06	1	686000	7	1004	66	2
2128800	162	573000	Lambton	4703	Lambton Ward	47	Wellington City	09	Wellington Region	2.65834e+06	5.98923e+06	1	2128800	8	1068	73	3
2128000	105	573000	Lambton	4703	Lambton Ward	47	Wellington City	09	Wellington Region	2.65851e+06	5.9895e+06	1	2128000	8	1040	47	3
2129000	141	573000	Lambton	4703	Lambton Ward	47	Wellington City	09	Wellington Region	2.65848e+06	5.9892e+06	1	2129000	10	1500	63	3
2129100	6	573000	Lambton	4703	Lambton Ward	47	Wellington City	09	Wellington Region	2.65854e+06	5.9892e+06	1	2129100	7	1004	2	2
2127900	93	573000	Lambton	4703	Lambton Ward	47	Wellington City	09	Wellington Region	2.65849e+06	5.98944e+06	1	2127900	8	1040	42	3
2128700	111	573000	Lambton	4703	Lambton Ward	47	Wellington City	09	Wellington Region	2.65841e+06	5.98918e+06	1	2128700	8	1068	50	3
2128200	153	573000	Lambton	4703	Lambton Ward	47	Wellington City	09	Wellington Region	2.65843e+06	5.98934e+06	1	2128200	5	967	54	2
2652700	18	591500	Cathedral Square	6005	Hagley-Ferrymead Ward	60	Christchurch City	13	Canterbury Region	2.48051e+06	5.74184e+06	1	2652700	9	1078	8	3
2652800	54	591500	Cathedral Square	6005	Hagley-Ferrymead Ward	60	Christchurch City	13	Canterbury Region	2.48079e+06	5.74183e+06	1	2652800	9	1078	24	3
2653600	6	591500	Cathedral Square	6005	Hagley-Ferrymead Ward	60	Christchurch City	13	Canterbury Region	2.48073e+06	5.74206e+06	1	2653600	9	1078	3	3
2128300	24	573000	Lambton	4703	Lambton Ward	47	Wellington City	09	Wellington Region	2.6585e+06	5.98933e+06	1	2128300	8	1068	11	3
2128900	120	573000	Lambton	4703	Lambton Ward	47	Wellington City	09	Wellington Region	2.65829e+06	5.98929e+06	1	2128900	7	1025	42	2
2131600	270	573101	Willis Street-Cambridge Terrace	4703	Lambton Ward	47	Wellington City	09	Wellington Region	2.65849e+06	5.98891e+06	1	2131600	10	1255	122	3
2131500	201	573101	Willis Street-Cambridge Terrace	4703	Lambton Ward	47	Wellington City	09	Wellington Region	2.65867e+06	5.98895e+06	1	2131500	6	988	70	2
2131300	135	573101	Willis Street-Cambridge Terrace	4703	Lambton Ward	47	Wellington City	09	Wellington Region	2.65867e+06	5.98916e+06	1	2131300	8	1056	61	3
2131100	114	573101	Willis Street-Cambridge Terrace	4703	Lambton Ward	47	Wellington City	09	Wellington Region	2.65874e+06	5.98924e+06	1	2131100	10	1176	51	3
821500	135	525921	Pukekohe West	1003	Pukekohe Ward	10	Franklin District	02	Auckland Region	2.67885e+06	6.44288e+06	1	821500	10	1206	61	3
1476800	123	547800	Frimley	3005	Hastings Ward	30	Hastings District	06	Hawke's Bay Region	2.83825e+06	6.16858e+06	1	1476800	7	1015	43	2
2525203	189	588500	Kaimahi	6002	Fendalton-Waimairi Ward	60	Christchurch City	13	Canterbury Region	2.47707e+06	5.74702e+06	1	2525203	8	1049	85	3
689400	198	523000	Pakuranga East	803	Pakuranga Ward	8	Manukau City	02	Auckland Region	2.67891e+06	6.47431e+06	1	689400	7	1005	69	2
2130300	108	573000	Lambton	4703	Lambton Ward	47	Wellington City	09	Wellington Region	2.65819e+06	5.98877e+06	1	2130300	7	1017	38	2
689200	99	523000	Pakuranga East	803	Pakuranga Ward	8	Manukau City	02	Auckland Region	2.67874e+06	6.4744e+06	1	689200	5	961	35	2
2130200	81	573000	Lambton	4703	Lambton Ward	47	Wellington City	09	Wellington Region	2.65829e+06	5.98872e+06	1	2130200	7	1018	28	2
2129500	96	573000	Lambton	4703	Lambton Ward	47	Wellington City	09	Wellington Region	2.65829e+06	5.98893e+06	1	2129500	5	967	34	2
2130400	201	573000	Lambton	4703	Lambton Ward	47	Wellington City	09	Wellington Region	2.65829e+06	5.98914e+06	1	2130400	10	1313	90	3
689000	141	523000	Pakuranga East	803	Pakuranga Ward	8	Manukau City	02	Auckland Region	2.67856e+06	6.47443e+06	1	689000	7	1010	49	2
689100	93	523000	Pakuranga East	803	Pakuranga Ward	8	Manukau City	02	Auckland Region	2.67854e+06	6.47423e+06	1	689100	5	962	33	2
818700	39	525910	Pukekohe North	1003	Pukekohe Ward	10	Franklin District	02	Auckland Region	2.67947e+06	6.44305e+06	1	818700	2	915	13	1
688900	111	523000	Pakuranga East	803	Pakuranga Ward	8	Manukau City	02	Auckland Region	2.6784e+06	6.47435e+06	1	688900	3	924	37	1
818800	33	525910	Pukekohe North	1003	Pukekohe Ward	10	Franklin District	02	Auckland Region	2.67919e+06	6.44279e+06	1	818800	10	1206	15	3
819000	9	525910	Pukekohe North	1003	Pukekohe Ward	10	Franklin District	02	Auckland Region	2.67955e+06	6.44278e+06	1	819000	10	1206	4	3
2130100	72	573000	Lambton	4703	Lambton Ward	47	Wellington City	09	Wellington Region	2.65834e+06	5.98881e+06	1	2130100	7	1002	25	2
2130000	72	573000	Lambton	4703	Lambton Ward	47	Wellington City	09	Wellington Region	2.65828e+06	5.98883e+06	1	2130000	7	1002	25	2
2129800	54	573000	Lambton	4703	Lambton Ward	47	Wellington City	09	Wellington Region	2.65819e+06	5.98899e+06	1	2129800	6	998	19	2
688000	165	523000	Pakuranga East	803	Pakuranga Ward	8	Manukau City	02	Auckland Region	2.67822e+06	6.47426e+06	1	688000	3	926	54	1
688700	96	523000	Pakuranga East	803	Pakuranga Ward	8	Manukau City	02	Auckland Region	2.67826e+06	6.47466e+06	1	688700	3	923	32	1
2129700	183	573000	Lambton	4703	Lambton Ward	47	Wellington City	09	Wellington Region	2.65843e+06	5.98894e+06	1	2129700	6	988	64	2
2130800	42	573101	Willis Street-Cambridge Terrace	4703	Lambton Ward	47	Wellington City	09	Wellington Region	2.65871e+06	5.98939e+06	1	2130800	6	977	15	2
687900	174	523000	Pakuranga East	803	Pakuranga Ward	8	Manukau City	02	Auckland Region	2.67823e+06	6.47443e+06	1	687900	3	923	57	1
426100	342	515202	St Marys	701	Western Bays Ward	7	Auckland City	02	Auckland Region	2.66651e+06	6.48236e+06	1	426100	3	928	113	1
2130500	156	573000	Lambton	4703	Lambton Ward	47	Wellington City	09	Wellington Region	2.65833e+06	5.98912e+06	1	2130500	6	988	55	2
2130700	75	573000	Lambton	4703	Lambton Ward	47	Wellington City	09	Wellington Region	2.65849e+06	5.98911e+06	1	2130700	6	988	26	2
2131000	15	573101	Willis Street-Cambridge Terrace	4703	Lambton Ward	47	Wellington City	09	Wellington Region	2.65868e+06	5.98931e+06	1	2131000	10	1176	7	3
425900	63	515202	St Marys	701	Western Bays Ward	7	Auckland City	02	Auckland Region	2.66644e+06	6.48265e+06	1	425900	1	896	21	1
2134000	3	573101	Willis Street-Cambridge Terrace	4703	Lambton Ward	47	Wellington City	09	Wellington Region	2.65867e+06	5.9886e+06	1	2134000	7	1028	1	2
2134300	18	573101	Willis Street-Cambridge Terrace	4703	Lambton Ward	47	Wellington City	09	Wellington Region	2.65863e+06	5.98867e+06	1	2134300	7	1028	6	2
2133800	15	573101	Willis Street-Cambridge Terrace	4703	Lambton Ward	47	Wellington City	09	Wellington Region	2.65887e+06	5.98863e+06	1	2133800	7	1003	5	2
823402	447	525922	Bledisloe Park	1003	Pukekohe Ward	10	Franklin District	02	Auckland Region	2.67926e+06	6.44127e+06	1	823402	2	907	148	1
822402	414	525921	Pukekohe West	1003	Pukekohe Ward	10	Franklin District	02	Auckland Region	2.67855e+06	6.44132e+06	1	822402	1	894	137	1
822408	96	525921	Pukekohe West	1003	Pukekohe Ward	10	Franklin District	02	Auckland Region	2.67874e+06	6.44138e+06	1	822408	5	973	34	2
1478800	84	548500	Camberley	3005	Hastings Ward	30	Hastings District	06	Hawke's Bay Region	2.8385e+06	6.16792e+06	1	1478800	8	1058	38	3
1477200	78	547800	Frimley	3005	Hastings Ward	30	Hastings District	06	Hawke's Bay Region	2.83853e+06	6.1686e+06	1	1477200	4	938	27	2
1477600	72	547800	Frimley	3005	Hastings Ward	30	Hastings District	06	Hawke's Bay Region	2.83938e+06	6.16849e+06	1	1477600	8	1041	32	3
2527401	144	588500	Kaimahi	6002	Fendalton-Waimairi Ward	60	Christchurch City	13	Canterbury Region	2.4761e+06	5.74759e+06	1	2527401	1	894	48	1
2525800	99	588500	Kaimahi	6002	Fendalton-Waimairi Ward	60	Christchurch City	13	Canterbury Region	2.47671e+06	5.74709e+06	1	2525800	4	948	35	2
2788300	114	599400	Fraser Park	6404	Timaru Ward	64	Timaru District	13	Canterbury Region	2.36886e+06	5.64473e+06	1	2788300	4	952	40	2
2657100	18	591700	Avon Loop	6005	Hagley-Ferrymead Ward	60	Christchurch City	13	Canterbury Region	2.48125e+06	5.742e+06	1	2657100	8	1036	8	3
2657200	150	591700	Avon Loop	6005	Hagley-Ferrymead Ward	60	Christchurch City	13	Canterbury Region	2.48161e+06	5.74198e+06	1	2657200	9	1102	68	3
2133600	129	573101	Willis Street-Cambridge Terrace	4703	Lambton Ward	47	Wellington City	09	Wellington Region	2.65871e+06	5.98876e+06	1	2133600	6	995	45	2
2525210	159	588500	Kaimahi	6002	Fendalton-Waimairi Ward	60	Christchurch City	13	Canterbury Region	2.47727e+06	5.74701e+06	1	2525210	8	1044	72	3
690000	174	523000	Pakuranga East	803	Pakuranga Ward	8	Manukau City	02	Auckland Region	2.67856e+06	6.47479e+06	1	690000	1	888	57	1
2656100	27	591700	Avon Loop	6005	Hagley-Ferrymead Ward	60	Christchurch City	13	Canterbury Region	2.48096e+06	5.74221e+06	1	2656100	8	1031	12	3
2656600	24	591700	Avon Loop	6005	Hagley-Ferrymead Ward	60	Christchurch City	13	Canterbury Region	2.48128e+06	5.74219e+06	1	2656600	8	1057	11	3
2656700	249	591700	Avon Loop	6005	Hagley-Ferrymead Ward	60	Christchurch City	13	Canterbury Region	2.48153e+06	5.7422e+06	1	2656700	6	994	87	2
2132500	12	573101	Willis Street-Cambridge Terrace	4703	Lambton Ward	47	Wellington City	09	Wellington Region	2.65846e+06	5.98855e+06	1	2132500	8	1061	5	3
2525205	198	588500	Kaimahi	6002	Fendalton-Waimairi Ward	60	Christchurch City	13	Canterbury Region	2.47715e+06	5.74681e+06	1	2525205	6	989	69	2
2787300	171	599100	Highfield	6404	Timaru Ward	64	Timaru District	13	Canterbury Region	2.36939e+06	5.64504e+06	1	2787300	5	958	60	2
2787200	93	599100	Highfield	6404	Timaru Ward	64	Timaru District	13	Canterbury Region	2.36925e+06	5.64514e+06	1	2787200	3	930	31	1
2787400	135	599100	Highfield	6404	Timaru Ward	64	Timaru District	13	Canterbury Region	2.36917e+06	5.645e+06	1	2787400	4	941	47	2
690300	225	523000	Pakuranga East	803	Pakuranga Ward	8	Manukau City	02	Auckland Region	2.67889e+06	6.47483e+06	1	690300	6	997	79	2
2132000	30	573101	Willis Street-Cambridge Terrace	4703	Lambton Ward	47	Wellington City	09	Wellington Region	2.65847e+06	5.98873e+06	1	2132000	5	959	10	2
2132100	63	573101	Willis Street-Cambridge Terrace	4703	Lambton Ward	47	Wellington City	09	Wellington Region	2.65856e+06	5.98871e+06	1	2132100	5	959	22	2
689500	99	523000	Pakuranga East	803	Pakuranga Ward	8	Manukau City	02	Auckland Region	2.679e+06	6.47441e+06	1	689500	6	983	35	2
2656800	75	591700	Avon Loop	6005	Hagley-Ferrymead Ward	60	Christchurch City	13	Canterbury Region	2.48126e+06	5.74208e+06	1	2656800	8	1036	34	3
690100	201	523000	Pakuranga East	803	Pakuranga Ward	8	Manukau City	02	Auckland Region	2.67843e+06	6.47471e+06	1	690100	5	962	70	2
2131400	138	573101	Willis Street-Cambridge Terrace	4703	Lambton Ward	47	Wellington City	09	Wellington Region	2.65857e+06	5.98907e+06	1	2131400	7	1003	48	2
2131200	177	573101	Willis Street-Cambridge Terrace	4703	Lambton Ward	47	Wellington City	09	Wellington Region	2.65879e+06	5.98924e+06	1	2131200	6	977	62	2
821400	48	525921	Pukekohe West	1003	Pukekohe Ward	10	Franklin District	02	Auckland Region	2.67903e+06	6.443e+06	1	821400	10	1206	22	3
2131700	72	573101	Willis Street-Cambridge Terrace	4703	Lambton Ward	47	Wellington City	09	Wellington Region	2.65856e+06	5.98884e+06	1	2131700	9	1113	32	3
2132200	18	573101	Willis Street-Cambridge Terrace	4703	Lambton Ward	47	Wellington City	09	Wellington Region	2.65844e+06	5.98863e+06	1	2132200	8	1061	8	3
2131800	39	573101	Willis Street-Cambridge Terrace	4703	Lambton Ward	47	Wellington City	09	Wellington Region	2.65864e+06	5.98881e+06	1	2131800	9	1113	18	3
821600	123	525921	Pukekohe West	1003	Pukekohe Ward	10	Franklin District	02	Auckland Region	2.67897e+06	6.4426e+06	1	821600	8	1035	55	3
1477100	120	547800	Frimley	3005	Hastings Ward	30	Hastings District	06	Hawke's Bay Region	2.83835e+06	6.16846e+06	1	1477100	7	1005	42	2
2132300	27	573101	Willis Street-Cambridge Terrace	4703	Lambton Ward	47	Wellington City	09	Wellington Region	2.65855e+06	5.9886e+06	1	2132300	7	1028	9	2
2132400	9	573101	Willis Street-Cambridge Terrace	4703	Lambton Ward	47	Wellington City	09	Wellington Region	2.65836e+06	5.9886e+06	1	2132400	8	1061	4	3
2525209	129	588500	Kaimahi	6002	Fendalton-Waimairi Ward	60	Christchurch City	13	Canterbury Region	2.47746e+06	5.74691e+06	1	2525209	5	960	45	2
2131900	33	573101	Willis Street-Cambridge Terrace	4703	Lambton Ward	47	Wellington City	09	Wellington Region	2.65839e+06	5.98872e+06	1	2131900	5	959	12	2
2525208	18	588500	Kaimahi	6002	Fendalton-Waimairi Ward	60	Christchurch City	13	Canterbury Region	2.47739e+06	5.74682e+06	1	2525208	6	989	6	2
2525700	159	588500	Kaimahi	6002	Fendalton-Waimairi Ward	60	Christchurch City	13	Canterbury Region	2.47674e+06	5.74731e+06	1	2525700	5	970	56	2
690400	105	523000	Pakuranga East	803	Pakuranga Ward	8	Manukau City	02	Auckland Region	2.67878e+06	6.47468e+06	1	690400	4	940	37	2
689300	204	523000	Pakuranga East	803	Pakuranga Ward	8	Manukau City	02	Auckland Region	2.67875e+06	6.47422e+06	1	689300	5	961	71	2
690500	231	523000	Pakuranga East	803	Pakuranga Ward	8	Manukau City	02	Auckland Region	2.67896e+06	6.47459e+06	1	690500	6	995	81	2
1476700	126	547800	Frimley	3005	Hastings Ward	30	Hastings District	06	Hawke's Bay Region	2.838e+06	6.16872e+06	1	1476700	7	1021	44	2
2790500	105	599400	Fraser Park	6404	Timaru Ward	64	Timaru District	13	Canterbury Region	2.36945e+06	5.64395e+06	1	2790500	6	982	37	2
2135100	72	573101	Willis Street-Cambridge Terrace	4703	Lambton Ward	47	Wellington City	09	Wellington Region	2.65859e+06	5.98838e+06	1	2135100	9	1127	32	3
2135600	222	573101	Willis Street-Cambridge Terrace	4703	Lambton Ward	47	Wellington City	09	Wellington Region	2.65909e+06	5.98897e+06	1	2135600	7	1029	78	2
1479800	63	547900	Raureka	3005	Hastings Ward	30	Hastings District	06	Hawke's Bay Region	2.83792e+06	6.16719e+06	1	1479800	5	972	22	2
1480200	135	547900	Raureka	3005	Hastings Ward	30	Hastings District	06	Hawke's Bay Region	2.83831e+06	6.16718e+06	1	1480200	6	987	47	2
2528703	165	588402	Sawyers Arms	6001	Shirley-Papanui Ward	60	Christchurch City	13	Canterbury Region	2.477e+06	5.74758e+06	1	2528703	1	880	54	1
2790800	93	599500	Seaview	6404	Timaru Ward	64	Timaru District	13	Canterbury Region	2.36984e+06	5.64471e+06	1	2790800	7	1002	33	2
2135900	72	573101	Willis Street-Cambridge Terrace	4703	Lambton Ward	47	Wellington City	09	Wellington Region	2.65908e+06	5.98881e+06	1	2135900	5	964	25	2
1480100	150	547900	Raureka	3005	Hastings Ward	30	Hastings District	06	Hawke's Bay Region	2.83807e+06	6.167e+06	1	1480100	7	1026	52	2
2135400	27	573101	Willis Street-Cambridge Terrace	4703	Lambton Ward	47	Wellington City	09	Wellington Region	2.6593e+06	5.98901e+06	1	2135400	5	974	9	2
822500	159	525921	Pukekohe West	1003	Pukekohe Ward	10	Franklin District	02	Auckland Region	2.67852e+06	6.44085e+06	1	822500	2	904	52	1
822900	132	525922	Bledisloe Park	1003	Pukekohe Ward	10	Franklin District	02	Auckland Region	2.67903e+06	6.44095e+06	1	822900	5	966	46	2
824301	18	521113	Buckland	1004	Southern Ward	10	Franklin District	03	Waikato Region	2.68074e+06	6.44058e+06	1	824301	3	926	6	1
2135200	3	573101	Willis Street-Cambridge Terrace	4703	Lambton Ward	47	Wellington City	09	Wellington Region	2.65916e+06	5.98909e+06	1	2135200	5	974	1	2
823100	57	525922	Bledisloe Park	1003	Pukekohe Ward	10	Franklin District	02	Auckland Region	2.67935e+06	6.44255e+06	1	823100	9	1111	26	3
823000	6	525922	Bledisloe Park	1003	Pukekohe Ward	10	Franklin District	02	Auckland Region	2.67919e+06	6.44264e+06	1	823000	9	1111	3	3
823200	72	525922	Bledisloe Park	1003	Pukekohe Ward	10	Franklin District	02	Auckland Region	2.67959e+06	6.44258e+06	1	823200	9	1111	32	3
1477400	102	547800	Frimley	3005	Hastings Ward	30	Hastings District	06	Hawke's Bay Region	2.83851e+06	6.16833e+06	1	1477400	4	938	36	2
2528704	63	588402	Sawyers Arms	6001	Shirley-Papanui Ward	60	Christchurch City	13	Canterbury Region	2.47711e+06	5.74748e+06	1	2528704	1	880	21	1
2526300	168	588500	Kaimahi	6002	Fendalton-Waimairi Ward	60	Christchurch City	13	Canterbury Region	2.47637e+06	5.7474e+06	1	2526300	4	942	59	2
2657900	174	591700	Avon Loop	6005	Hagley-Ferrymead Ward	60	Christchurch City	13	Canterbury Region	2.48158e+06	5.74167e+06	1	2657900	8	1046	78	3
2657300	15	591700	Avon Loop	6005	Hagley-Ferrymead Ward	60	Christchurch City	13	Canterbury Region	2.48126e+06	5.74192e+06	1	2657300	8	1036	7	3
2133700	105	573101	Willis Street-Cambridge Terrace	4703	Lambton Ward	47	Wellington City	09	Wellington Region	2.6588e+06	5.98874e+06	1	2133700	7	1003	37	2
2658100	102	591700	Avon Loop	6005	Hagley-Ferrymead Ward	60	Christchurch City	13	Canterbury Region	2.48153e+06	5.7416e+06	1	2658100	8	1042	46	3
2132700	9	573101	Willis Street-Cambridge Terrace	4703	Lambton Ward	47	Wellington City	09	Wellington Region	2.65836e+06	5.98848e+06	1	2132700	8	1061	4	3
823600	15	525922	Bledisloe Park	1003	Pukekohe Ward	10	Franklin District	02	Auckland Region	2.67999e+06	6.44186e+06	1	823600	9	1111	7	3
1477800	90	547800	Frimley	3005	Hastings Ward	30	Hastings District	06	Hawke's Bay Region	2.83877e+06	6.16806e+06	1	1477800	8	1041	40	3
2526600	123	588500	Kaimahi	6002	Fendalton-Waimairi Ward	60	Christchurch City	13	Canterbury Region	2.47649e+06	5.74721e+06	1	2526600	5	962	43	2
2525900	288	588500	Kaimahi	6002	Fendalton-Waimairi Ward	60	Christchurch City	13	Canterbury Region	2.47691e+06	5.74711e+06	1	2525900	3	932	95	1
2656900	132	591700	Avon Loop	6005	Hagley-Ferrymead Ward	60	Christchurch City	13	Canterbury Region	2.48146e+06	5.74208e+06	1	2656900	8	1057	59	3
2657000	102	591700	Avon Loop	6005	Hagley-Ferrymead Ward	60	Christchurch City	13	Canterbury Region	2.48167e+06	5.74208e+06	1	2657000	8	1072	46	3
2132800	39	573101	Willis Street-Cambridge Terrace	4703	Lambton Ward	47	Wellington City	09	Wellington Region	2.65845e+06	5.98843e+06	1	2132800	8	1061	18	3
823500	24	525922	Bledisloe Park	1003	Pukekohe Ward	10	Franklin District	02	Auckland Region	2.67971e+06	6.44154e+06	1	823500	9	1111	11	3
1478500	90	548500	Camberley	3005	Hastings Ward	30	Hastings District	06	Hawke's Bay Region	2.83804e+06	6.16844e+06	1	1478500	9	1075	40	3
2789000	219	599400	Fraser Park	6404	Timaru Ward	64	Timaru District	13	Canterbury Region	2.36921e+06	5.64467e+06	1	2789000	5	970	77	2
2789100	189	599400	Fraser Park	6404	Timaru Ward	64	Timaru District	13	Canterbury Region	2.36944e+06	5.64474e+06	1	2789100	7	1026	66	2
2788400	156	599400	Fraser Park	6404	Timaru Ward	64	Timaru District	13	Canterbury Region	2.36903e+06	5.64465e+06	1	2788400	7	1030	55	2
2657600	156	591700	Avon Loop	6005	Hagley-Ferrymead Ward	60	Christchurch City	13	Canterbury Region	2.48157e+06	5.7418e+06	1	2657600	8	1041	70	3
2134100	273	573101	Willis Street-Cambridge Terrace	4703	Lambton Ward	47	Wellington City	09	Wellington Region	2.65876e+06	5.9886e+06	1	2134100	9	1110	123	3
822405	153	525921	Pukekohe West	1003	Pukekohe Ward	10	Franklin District	02	Auckland Region	2.67882e+06	6.44116e+06	1	822405	6	997	54	2
1477500	195	547800	Frimley	3005	Hastings Ward	30	Hastings District	06	Hawke's Bay Region	2.83873e+06	6.16835e+06	1	1477500	6	977	68	2
2527500	96	588500	Kaimahi	6002	Fendalton-Waimairi Ward	60	Christchurch City	13	Canterbury Region	2.4763e+06	5.74757e+06	1	2527500	2	908	32	1
2788500	102	599400	Fraser Park	6404	Timaru Ward	64	Timaru District	13	Canterbury Region	2.36884e+06	5.64452e+06	1	2788500	2	914	34	1
2789200	156	599400	Fraser Park	6404	Timaru Ward	64	Timaru District	13	Canterbury Region	2.36944e+06	5.64451e+06	1	2789200	4	939	55	2
2657700	135	591700	Avon Loop	6005	Hagley-Ferrymead Ward	60	Christchurch City	13	Canterbury Region	2.48129e+06	5.74171e+06	1	2657700	9	1092	61	3
2657800	135	591700	Avon Loop	6005	Hagley-Ferrymead Ward	60	Christchurch City	13	Canterbury Region	2.48158e+06	5.74176e+06	1	2657800	7	1005	47	2
2133900	15	573101	Willis Street-Cambridge Terrace	4703	Lambton Ward	47	Wellington City	09	Wellington Region	2.65898e+06	5.98858e+06	1	2133900	7	1003	5	2
2133500	87	573101	Willis Street-Cambridge Terrace	4703	Lambton Ward	47	Wellington City	09	Wellington Region	2.65876e+06	5.98894e+06	1	2133500	7	1009	30	2
822702	84	525921	Pukekohe West	1003	Pukekohe Ward	10	Franklin District	02	Auckland Region	2.67882e+06	6.44083e+06	1	822702	3	932	28	1
823300	9	525922	Bledisloe Park	1003	Pukekohe Ward	10	Franklin District	02	Auckland Region	2.67972e+06	6.44227e+06	1	823300	4	944	3	2
1478700	30	548500	Camberley	3005	Hastings Ward	30	Hastings District	06	Hawke's Bay Region	2.83837e+06	6.16825e+06	1	1478700	10	1311	14	3
2526400	162	588500	Kaimahi	6002	Fendalton-Waimairi Ward	60	Christchurch City	13	Canterbury Region	2.47655e+06	5.7474e+06	1	2526400	3	919	53	1
2132900	12	573101	Willis Street-Cambridge Terrace	4703	Lambton Ward	47	Wellington City	09	Wellington Region	2.65829e+06	5.98851e+06	1	2132900	8	1061	5	3
2133300	39	573101	Willis Street-Cambridge Terrace	4703	Lambton Ward	47	Wellington City	09	Wellington Region	2.65885e+06	5.98913e+06	1	2133300	7	1009	14	2
2133400	267	573101	Willis Street-Cambridge Terrace	4703	Lambton Ward	47	Wellington City	09	Wellington Region	2.65886e+06	5.98889e+06	1	2133400	6	992	93	2
2133000	9	573101	Willis Street-Cambridge Terrace	4703	Lambton Ward	47	Wellington City	09	Wellington Region	2.65902e+06	5.98926e+06	1	2133000	7	1009	3	2
1477700	75	547800	Frimley	3005	Hastings Ward	30	Hastings District	06	Hawke's Bay Region	2.83863e+06	6.16818e+06	1	1477700	5	955	26	2
2527202	57	588500	Kaimahi	6002	Fendalton-Waimairi Ward	60	Christchurch City	13	Canterbury Region	2.476e+06	5.74781e+06	1	2527202	3	920	19	1
2787900	264	599100	Highfield	6404	Timaru Ward	64	Timaru District	13	Canterbury Region	2.36891e+06	5.645e+06	1	2787900	4	936	92	2
2658000	9	591700	Avon Loop	6005	Hagley-Ferrymead Ward	60	Christchurch City	13	Canterbury Region	2.48128e+06	5.74161e+06	1	2658000	9	1092	4	3
2657400	159	591700	Avon Loop	6005	Hagley-Ferrymead Ward	60	Christchurch City	13	Canterbury Region	2.48127e+06	5.74184e+06	1	2657400	9	1084	72	3
2657500	144	591700	Avon Loop	6005	Hagley-Ferrymead Ward	60	Christchurch City	13	Canterbury Region	2.48155e+06	5.74188e+06	1	2657500	10	1194	65	3
2133200	153	573101	Willis Street-Cambridge Terrace	4703	Lambton Ward	47	Wellington City	09	Wellington Region	2.65894e+06	5.98906e+06	1	2133200	9	1106	69	3
433801	12	514102	Auckland Central West	704	Hobson Ward	7	Auckland City	02	Auckland Region	2.66753e+06	6.48213e+06	1	433801	10	1198	5	3
2137700	36	576600	Oriental Bay	4703	Lambton Ward	47	Wellington City	09	Wellington Region	2.66034e+06	5.98907e+06	1	2137700	4	937	13	2
695900	144	523401	Grange	802	Papatoetoe Ward	8	Manukau City	02	Auckland Region	2.67522e+06	6.46959e+06	1	695900	6	986	50	2
433003	165	514101	Auckland Harbourside	704	Hobson Ward	7	Auckland City	02	Auckland Region	2.66756e+06	6.48259e+06	1	433003	6	982	58	2
433403	81	514102	Auckland Central West	704	Hobson Ward	7	Auckland City	02	Auckland Region	2.66753e+06	6.48225e+06	1	433403	10	1152	36	3
2791700	66	599500	Seaview	6404	Timaru Ward	64	Timaru District	13	Canterbury Region	2.37024e+06	5.64466e+06	1	2791700	8	1051	30	3
2791500	147	599500	Seaview	6404	Timaru Ward	64	Timaru District	13	Canterbury Region	2.37007e+06	5.64477e+06	1	2791500	8	1051	66	3
433303	306	514102	Auckland Central West	704	Hobson Ward	7	Auckland City	02	Auckland Region	2.6674e+06	6.4823e+06	1	433303	10	1167	138	3
433102	87	514102	Auckland Central West	704	Hobson Ward	7	Auckland City	02	Auckland Region	2.66777e+06	6.48257e+06	1	433102	9	1103	39	3
433304	87	514102	Auckland Central West	704	Hobson Ward	7	Auckland City	02	Auckland Region	2.66747e+06	6.48228e+06	1	433304	9	1100	39	3
2791000	126	599500	Seaview	6404	Timaru Ward	64	Timaru District	13	Canterbury Region	2.36987e+06	5.64449e+06	1	2791000	8	1037	57	3
824400	414	521113	Buckland	1004	Southern Ward	10	Franklin District	03	Waikato Region	2.68112e+06	6.44e+06	1	824400	3	928	137	1
2528802	117	588402	Sawyers Arms	6001	Shirley-Papanui Ward	60	Christchurch City	13	Canterbury Region	2.47701e+06	5.74736e+06	1	2528802	4	935	41	2
2527601	174	588500	Kaimahi	6002	Fendalton-Waimairi Ward	60	Christchurch City	13	Canterbury Region	2.47616e+06	5.74737e+06	1	2527601	2	907	57	1
2134600	108	573101	Willis Street-Cambridge Terrace	4703	Lambton Ward	47	Wellington City	09	Wellington Region	2.65857e+06	5.98846e+06	1	2134600	9	1127	49	3
2135700	93	573101	Willis Street-Cambridge Terrace	4703	Lambton Ward	47	Wellington City	09	Wellington Region	2.65928e+06	5.98889e+06	1	2135700	5	974	33	2
823900	78	525922	Bledisloe Park	1003	Pukekohe Ward	10	Franklin District	02	Auckland Region	2.67955e+06	6.4419e+06	1	823900	7	1003	27	2
2528400	57	588402	Sawyers Arms	6001	Shirley-Papanui Ward	60	Christchurch City	13	Canterbury Region	2.47746e+06	5.74727e+06	1	2528400	4	940	20	2
2134800	177	573101	Willis Street-Cambridge Terrace	4703	Lambton Ward	47	Wellington City	09	Wellington Region	2.65877e+06	5.98843e+06	1	2134800	10	1232	80	3
1480000	123	547900	Raureka	3005	Hastings Ward	30	Hastings District	06	Hawke's Bay Region	2.83824e+06	6.16727e+06	1	1480000	6	977	43	2
2528801	60	588402	Sawyers Arms	6001	Shirley-Papanui Ward	60	Christchurch City	13	Canterbury Region	2.47661e+06	5.74757e+06	1	2528801	3	923	20	1
2790700	135	599500	Seaview	6404	Timaru Ward	64	Timaru District	13	Canterbury Region	2.36966e+06	5.64472e+06	1	2790700	5	970	47	2
2791400	138	599500	Seaview	6404	Timaru Ward	64	Timaru District	13	Canterbury Region	2.36969e+06	5.64385e+06	1	2791400	7	1018	48	2
2135000	9	573101	Willis Street-Cambridge Terrace	4703	Lambton Ward	47	Wellington City	09	Wellington Region	2.65883e+06	5.98836e+06	1	2135000	9	1127	4	3
1479600	135	548500	Camberley	3005	Hastings Ward	30	Hastings District	06	Hawke's Bay Region	2.83812e+06	6.1677e+06	1	1479600	8	1038	61	3
2790900	90	599500	Seaview	6404	Timaru Ward	64	Timaru District	13	Canterbury Region	2.36967e+06	5.64453e+06	1	2790900	5	965	31	2
2134400	15	573101	Willis Street-Cambridge Terrace	4703	Lambton Ward	47	Wellington City	09	Wellington Region	2.6586e+06	5.98859e+06	1	2134400	7	1028	5	2
2136000	162	573101	Willis Street-Cambridge Terrace	4703	Lambton Ward	47	Wellington City	09	Wellington Region	2.65922e+06	5.98876e+06	1	2136000	5	962	57	2
1479700	84	548500	Camberley	3005	Hastings Ward	30	Hastings District	06	Hawke's Bay Region	2.83809e+06	6.16761e+06	1	1479700	10	1220	38	3
2791200	138	599500	Seaview	6404	Timaru Ward	64	Timaru District	13	Canterbury Region	2.36988e+06	5.64428e+06	1	2791200	9	1089	62	3
2134900	297	573101	Willis Street-Cambridge Terrace	4703	Lambton Ward	47	Wellington City	09	Wellington Region	2.65888e+06	5.98847e+06	1	2134900	8	1033	134	3
2134500	9	573101	Willis Street-Cambridge Terrace	4703	Lambton Ward	47	Wellington City	09	Wellington Region	2.65868e+06	5.98853e+06	1	2134500	7	1028	3	2
1479900	132	547900	Raureka	3005	Hastings Ward	30	Hastings District	06	Hawke's Bay Region	2.83817e+06	6.16737e+06	1	1479900	5	972	46	2
2528600	42	588402	Sawyers Arms	6001	Shirley-Papanui Ward	60	Christchurch City	13	Canterbury Region	2.47631e+06	5.74773e+06	1	2528600	1	894	14	1
2791300	141	599500	Seaview	6404	Timaru Ward	64	Timaru District	13	Canterbury Region	2.36969e+06	5.64411e+06	1	2791300	9	1112	63	3
2136100	24	573101	Willis Street-Cambridge Terrace	4703	Lambton Ward	47	Wellington City	09	Wellington Region	2.65925e+06	5.98866e+06	1	2136100	2	917	8	1
434402	201	514102	Auckland Central West	704	Hobson Ward	7	Auckland City	02	Auckland Region	2.66701e+06	6.48175e+06	1	434402	9	1112	90	3
2794100	126	599500	Seaview	6404	Timaru Ward	64	Timaru District	13	Canterbury Region	2.37007e+06	5.64406e+06	1	2794100	10	1146	57	3
2794200	45	599500	Seaview	6404	Timaru Ward	64	Timaru District	13	Canterbury Region	2.37022e+06	5.64406e+06	1	2794200	9	1117	20	3
2794300	18	599500	Seaview	6404	Timaru Ward	64	Timaru District	13	Canterbury Region	2.3703e+06	5.64409e+06	1	2794300	9	1117	8	3
2794400	9	599500	Seaview	6404	Timaru Ward	64	Timaru District	13	Canterbury Region	2.37042e+06	5.64412e+06	1	2794400	9	1117	4	3
2794800	15	599500	Seaview	6404	Timaru Ward	64	Timaru District	13	Canterbury Region	2.3705e+06	5.64387e+06	1	2794800	9	1117	7	3
2138900	63	573400	Mt Victoria West	4703	Lambton Ward	47	Wellington City	09	Wellington Region	2.65955e+06	5.9889e+06	1	2138900	8	1050	28	3
2138300	132	576600	Oriental Bay	4703	Lambton Ward	47	Wellington City	09	Wellington Region	2.66032e+06	5.98891e+06	1	2138300	3	931	44	1
2138600	81	573400	Mt Victoria West	4703	Lambton Ward	47	Wellington City	09	Wellington Region	2.65977e+06	5.98889e+06	1	2138600	1	888	27	1
2138800	111	573400	Mt Victoria West	4703	Lambton Ward	47	Wellington City	09	Wellington Region	2.65965e+06	5.98899e+06	1	2138800	4	942	39	2
435500	78	514102	Auckland Central West	704	Hobson Ward	7	Auckland City	02	Auckland Region	2.66719e+06	6.48135e+06	1	435500	8	1062	35	3
696803	384	522301	Dingwall	802	Papatoetoe Ward	8	Manukau City	02	Auckland Region	2.67592e+06	6.46945e+06	1	696803	5	955	134	2
696701	21	523401	Grange	802	Papatoetoe Ward	8	Manukau City	02	Auckland Region	2.67539e+06	6.47001e+06	1	696701	10	1283	9	3
434902	36	514102	Auckland Central West	704	Hobson Ward	7	Auckland City	02	Auckland Region	2.66733e+06	6.48159e+06	1	434902	9	1130	16	3
2139000	126	573400	Mt Victoria West	4703	Lambton Ward	47	Wellington City	09	Wellington Region	2.65946e+06	5.98881e+06	1	2139000	6	995	44	2
2138200	147	576600	Oriental Bay	4703	Lambton Ward	47	Wellington City	09	Wellington Region	2.66023e+06	5.98901e+06	1	2138200	3	933	49	1
2138700	69	573400	Mt Victoria West	4703	Lambton Ward	47	Wellington City	09	Wellington Region	2.65973e+06	5.98897e+06	1	2138700	8	1050	31	3
303102	159	512802	Armour Bay	602	Waitakere Ward	6	Waitakere City	02	Auckland Region	2.65396e+06	6.46849e+06	1	303102	1	898	52	1
434401	201	514102	Auckland Central West	704	Hobson Ward	7	Auckland City	02	Auckland Region	2.66709e+06	6.48189e+06	1	434401	8	1037	90	3
433001	60	514101	Auckland Harbourside	704	Hobson Ward	7	Auckland City	02	Auckland Region	2.66762e+06	6.48277e+06	1	433001	4	939	21	2
2792800	6	599500	Seaview	6404	Timaru Ward	64	Timaru District	13	Canterbury Region	2.37067e+06	5.6444e+06	1	2792800	8	1061	3	3
2791900	78	599500	Seaview	6404	Timaru Ward	64	Timaru District	13	Canterbury Region	2.3701e+06	5.64444e+06	1	2791900	6	989	27	2
2792000	33	599500	Seaview	6404	Timaru Ward	64	Timaru District	13	Canterbury Region	2.37029e+06	5.64447e+06	1	2792000	6	989	12	2
2793100	3	599500	Seaview	6404	Timaru Ward	64	Timaru District	13	Canterbury Region	2.37119e+06	5.64418e+06	1	2793100	8	1061	1	3
2792700	66	599500	Seaview	6404	Timaru Ward	64	Timaru District	13	Canterbury Region	2.37076e+06	5.64448e+06	1	2792700	8	1061	30	3
2137000	3	573101	Willis Street-Cambridge Terrace	4703	Lambton Ward	47	Wellington City	09	Wellington Region	2.659e+06	5.9883e+06	1	2137000	8	1052	1	3
1481100	96	547900	Raureka	3005	Hastings Ward	30	Hastings District	06	Hawke's Bay Region	2.8377e+06	6.16697e+06	1	1481100	10	1285	43	3
564600	144	518600	Royal Oak	702	Avondale-Roskill Ward	7	Auckland City	02	Auckland Region	2.66738e+06	6.47562e+06	1	564600	4	949	50	2
433402	246	514102	Auckland Central West	704	Hobson Ward	7	Auckland City	02	Auckland Region	2.66756e+06	6.48229e+06	1	433402	10	1213	111	3
433501	84	514102	Auckland Central West	704	Hobson Ward	7	Auckland City	02	Auckland Region	2.66779e+06	6.48233e+06	1	433501	10	1188	38	3
433502	132	514102	Auckland Central West	704	Hobson Ward	7	Auckland City	02	Auckland Region	2.66775e+06	6.48228e+06	1	433502	10	1161	59	3
2136600	51	573101	Willis Street-Cambridge Terrace	4703	Lambton Ward	47	Wellington City	09	Wellington Region	2.65906e+06	5.9885e+06	1	2136600	8	1052	23	3
2136400	216	573101	Willis Street-Cambridge Terrace	4703	Lambton Ward	47	Wellington City	09	Wellington Region	2.65902e+06	5.98866e+06	1	2136400	6	991	76	2
564700	114	518600	Royal Oak	702	Avondale-Roskill Ward	7	Auckland City	02	Auckland Region	2.6675e+06	6.47557e+06	1	564700	3	932	38	1
433301	333	514102	Auckland Central West	704	Hobson Ward	7	Auckland City	02	Auckland Region	2.66746e+06	6.48238e+06	1	433301	8	1041	150	3
433503	111	514102	Auckland Central West	704	Hobson Ward	7	Auckland City	02	Auckland Region	2.66782e+06	6.48224e+06	1	433503	10	1188	50	3
2136700	21	573101	Willis Street-Cambridge Terrace	4703	Lambton Ward	47	Wellington City	09	Wellington Region	2.65916e+06	5.98843e+06	1	2136700	8	1052	9	3
433103	135	514102	Auckland Central West	704	Hobson Ward	7	Auckland City	02	Auckland Region	2.66769e+06	6.48244e+06	1	433103	9	1103	61	3
2137600	174	576600	Oriental Bay	4703	Lambton Ward	47	Wellington City	09	Wellington Region	2.66049e+06	5.98904e+06	1	2137600	4	937	61	2
2137400	75	576600	Oriental Bay	4703	Lambton Ward	47	Wellington City	09	Wellington Region	2.66059e+06	5.98927e+06	1	2137400	1	885	25	1
695800	189	523401	Grange	802	Papatoetoe Ward	8	Manukau City	02	Auckland Region	2.67539e+06	6.46955e+06	1	695800	8	1037	85	3
2792500	18	599500	Seaview	6404	Timaru Ward	64	Timaru District	13	Canterbury Region	2.37037e+06	5.6447e+06	1	2792500	8	1051	8	3
433005	54	514101	Auckland Harbourside	704	Hobson Ward	7	Auckland City	02	Auckland Region	2.66743e+06	6.48264e+06	1	433005	1	888	18	1
433802	135	514102	Auckland Central West	704	Hobson Ward	7	Auckland City	02	Auckland Region	2.66758e+06	6.4821e+06	1	433802	10	1198	61	3
2136200	84	573101	Willis Street-Cambridge Terrace	4703	Lambton Ward	47	Wellington City	09	Wellington Region	2.65922e+06	5.98862e+06	1	2136200	2	917	28	1
2792100	9	599500	Seaview	6404	Timaru Ward	64	Timaru District	13	Canterbury Region	2.37043e+06	5.64445e+06	1	2792100	8	1061	4	3
2791600	123	599500	Seaview	6404	Timaru Ward	64	Timaru District	13	Canterbury Region	2.37003e+06	5.64467e+06	1	2791600	7	1014	43	2
2791800	99	599500	Seaview	6404	Timaru Ward	64	Timaru District	13	Canterbury Region	2.37009e+06	5.64455e+06	1	2791800	5	958	35	2
433600	33	514102	Auckland Central West	704	Hobson Ward	7	Auckland City	02	Auckland Region	2.66775e+06	6.48219e+06	1	433600	10	1152	15	3
2136900	3	573101	Willis Street-Cambridge Terrace	4703	Lambton Ward	47	Wellington City	09	Wellington Region	2.65912e+06	5.98834e+06	1	2136900	8	1052	1	3
2136500	60	573101	Willis Street-Cambridge Terrace	4703	Lambton Ward	47	Wellington City	09	Wellington Region	2.65914e+06	5.98854e+06	1	2136500	8	1052	27	3
433101	105	514102	Auckland Central West	704	Hobson Ward	7	Auckland City	02	Auckland Region	2.66768e+06	6.48258e+06	1	433101	8	1049	47	3
432700	60	514102	Auckland Central West	704	Hobson Ward	7	Auckland City	02	Auckland Region	2.66696e+06	6.4821e+06	1	432700	7	1001	21	2
1481200	174	547900	Raureka	3005	Hastings Ward	30	Hastings District	06	Hawke's Bay Region	2.83784e+06	6.167e+06	1	1481200	10	1245	78	3
432900	135	514101	Auckland Harbourside	704	Hobson Ward	7	Auckland City	02	Auckland Region	2.6679e+06	6.48259e+06	1	432900	7	1023	47	2
433401	9	514102	Auckland Central West	704	Hobson Ward	7	Auckland City	02	Auckland Region	2.66763e+06	6.48228e+06	1	433401	10	1152	4	3
433200	201	514102	Auckland Central West	704	Hobson Ward	7	Auckland City	02	Auckland Region	2.66787e+06	6.48246e+06	1	433200	10	1168	90	3
2792200	54	599500	Seaview	6404	Timaru Ward	64	Timaru District	13	Canterbury Region	2.37018e+06	5.64433e+06	1	2792200	6	989	19	2
2792300	27	599500	Seaview	6404	Timaru Ward	64	Timaru District	13	Canterbury Region	2.37035e+06	5.64433e+06	1	2792300	8	1061	12	3
2793000	15	599500	Seaview	6404	Timaru Ward	64	Timaru District	13	Canterbury Region	2.37092e+06	5.64425e+06	1	2793000	8	1061	7	3
433302	258	514102	Auckland Central West	704	Hobson Ward	7	Auckland City	02	Auckland Region	2.66751e+06	6.48231e+06	1	433302	7	1010	90	2
432600	312	514102	Auckland Central West	704	Hobson Ward	7	Auckland City	02	Auckland Region	2.66725e+06	6.48238e+06	1	432600	7	1008	109	2
432800	15	514101	Auckland Harbourside	704	Hobson Ward	7	Auckland City	02	Auckland Region	2.66778e+06	6.48274e+06	1	432800	10	1188	7	3
2136300	150	573101	Willis Street-Cambridge Terrace	4703	Lambton Ward	47	Wellington City	09	Wellington Region	2.6589e+06	5.9887e+06	1	2136300	5	964	52	2
2137500	123	576600	Oriental Bay	4703	Lambton Ward	47	Wellington City	09	Wellington Region	2.66052e+06	5.98914e+06	1	2137500	3	930	41	1
1481300	132	547900	Raureka	3005	Hastings Ward	30	Hastings District	06	Hawke's Bay Region	2.83778e+06	6.16681e+06	1	1481300	10	1285	59	3
695700	96	523401	Grange	802	Papatoetoe Ward	8	Manukau City	02	Auckland Region	2.67523e+06	6.46981e+06	1	695700	10	1213	43	3
433006	57	514101	Auckland Harbourside	704	Hobson Ward	7	Auckland City	02	Auckland Region	2.66749e+06	6.48269e+06	1	433006	1	888	19	1
433700	93	514102	Auckland Central West	704	Hobson Ward	7	Auckland City	02	Auckland Region	2.6673e+06	6.48217e+06	1	433700	9	1100	42	3
2136800	9	573101	Willis Street-Cambridge Terrace	4703	Lambton Ward	47	Wellington City	09	Wellington Region	2.65899e+06	5.9884e+06	1	2136800	8	1052	4	3
2795700	33	599500	Seaview	6404	Timaru Ward	64	Timaru District	13	Canterbury Region	2.37075e+06	5.64392e+06	1	2795700	10	1145	15	3
2795400	9	599500	Seaview	6404	Timaru Ward	64	Timaru District	13	Canterbury Region	2.37084e+06	5.644e+06	1	2795400	10	1145	4	3
2795500	9	599500	Seaview	6404	Timaru Ward	64	Timaru District	13	Canterbury Region	2.37098e+06	5.64405e+06	1	2795500	10	1145	4	3
567401	99	518702	Hillsborough East	702	Avondale-Roskill Ward	7	Auckland City	02	Auckland Region	2.66749e+06	6.47536e+06	1	567401	3	924	33	1
2140900	60	573400	Mt Victoria West	4703	Lambton Ward	47	Wellington City	09	Wellington Region	2.65976e+06	5.98842e+06	1	2140900	4	952	21	2
567300	27	518600	Royal Oak	706	Tamaki-Maungakiekie Ward	7	Auckland City	02	Auckland Region	2.66849e+06	6.47531e+06	1	567300	2	911	9	1
2140600	99	573400	Mt Victoria West	4703	Lambton Ward	47	Wellington City	09	Wellington Region	2.65962e+06	5.98864e+06	1	2140600	6	997	35	2
1484900	99	547600	Mahora	3005	Hastings Ward	30	Hastings District	06	Hawke's Bay Region	2.84003e+06	6.16857e+06	1	1484900	6	976	35	2
1484800	114	547600	Mahora	3005	Hastings Ward	30	Hastings District	06	Hawke's Bay Region	2.83994e+06	6.16851e+06	1	1484800	6	976	40	2
304500	60	507900	Westlake	502	Central Ward	5	North Shore City	02	Auckland Region	2.6674e+06	6.48921e+06	1	304500	5	973	21	2
2140100	90	573400	Mt Victoria West	4703	Lambton Ward	47	Wellington City	09	Wellington Region	2.65971e+06	5.98883e+06	1	2140100	5	956	31	2
567200	114	518600	Royal Oak	706	Tamaki-Maungakiekie Ward	7	Auckland City	02	Auckland Region	2.66822e+06	6.47528e+06	1	567200	2	911	38	1
1485200	153	547600	Mahora	3005	Hastings Ward	30	Hastings District	06	Hawke's Bay Region	2.83966e+06	6.16832e+06	1	1485200	10	1224	69	3
1484700	72	547600	Mahora	3005	Hastings Ward	30	Hastings District	06	Hawke's Bay Region	2.83987e+06	6.1684e+06	1	1484700	7	1005	25	2
435202	27	514102	Auckland Central West	704	Hobson Ward	7	Auckland City	02	Auckland Region	2.66745e+06	6.48153e+06	1	435202	1	894	9	1
303502	144	507900	Westlake	502	Central Ward	5	North Shore City	02	Auckland Region	2.66713e+06	6.48906e+06	1	303502	7	1002	50	2
434000	24	514102	Auckland Central West	704	Hobson Ward	7	Auckland City	02	Auckland Region	2.66774e+06	6.48201e+06	1	434000	1	894	8	1
2139400	105	573400	Mt Victoria West	4703	Lambton Ward	47	Wellington City	09	Wellington Region	2.65972e+06	5.98873e+06	1	2139400	5	971	37	2
435300	9	514102	Auckland Central West	704	Hobson Ward	7	Auckland City	02	Auckland Region	2.66739e+06	6.48148e+06	1	435300	5	958	3	2
435400	15	514102	Auckland Central West	704	Hobson Ward	7	Auckland City	02	Auckland Region	2.66729e+06	6.48134e+06	1	435400	5	958	5	2
2793900	57	599500	Seaview	6404	Timaru Ward	64	Timaru District	13	Canterbury Region	2.37027e+06	5.64423e+06	1	2793900	9	1092	26	3
434403	180	514102	Auckland Central West	704	Hobson Ward	7	Auckland City	02	Auckland Region	2.66712e+06	6.48171e+06	1	434403	7	1001	63	2
433900	54	514102	Auckland Central West	704	Hobson Ward	7	Auckland City	02	Auckland Region	2.66767e+06	6.48208e+06	1	433900	1	894	18	1
2139100	33	573400	Mt Victoria West	4703	Lambton Ward	47	Wellington City	09	Wellington Region	2.65997e+06	5.98894e+06	1	2139100	3	933	11	1
1482700	162	547600	Mahora	3005	Hastings Ward	30	Hastings District	06	Hawke's Bay Region	2.84012e+06	6.16886e+06	1	1482700	10	1223	73	3
435100	48	514102	Auckland Central West	704	Hobson Ward	7	Auckland City	02	Auckland Region	2.66727e+06	6.48145e+06	1	435100	10	1353	22	3
565100	207	518600	Royal Oak	702	Avondale-Roskill Ward	7	Auckland City	02	Auckland Region	2.66765e+06	6.47553e+06	1	565100	2	913	68	1
565300	102	518600	Royal Oak	702	Avondale-Roskill Ward	7	Auckland City	02	Auckland Region	2.66801e+06	6.47552e+06	1	565300	3	921	34	1
565400	162	518600	Royal Oak	702	Avondale-Roskill Ward	7	Auckland City	02	Auckland Region	2.66799e+06	6.47538e+06	1	565400	5	963	57	2
435201	99	514102	Auckland Central West	704	Hobson Ward	7	Auckland City	02	Auckland Region	2.66756e+06	6.48153e+06	1	435201	9	1109	45	3
434500	213	514102	Auckland Central West	704	Hobson Ward	7	Auckland City	02	Auckland Region	2.66725e+06	6.4818e+06	1	434500	10	1204	96	3
434601	57	514102	Auckland Central West	704	Hobson Ward	7	Auckland City	02	Auckland Region	2.6672e+06	6.48178e+06	1	434601	8	1059	26	3
303002	78	512802	Armour Bay	602	Waitakere Ward	6	Waitakere City	02	Auckland Region	2.65403e+06	6.46908e+06	1	303002	5	960	27	2
1483100	114	547600	Mahora	3005	Hastings Ward	30	Hastings District	06	Hawke's Bay Region	2.83982e+06	6.16864e+06	1	1483100	3	932	38	1
1482800	117	547600	Mahora	3005	Hastings Ward	30	Hastings District	06	Hawke's Bay Region	2.84015e+06	6.16872e+06	1	1482800	10	1324	53	3
2794600	102	599500	Seaview	6404	Timaru Ward	64	Timaru District	13	Canterbury Region	2.37001e+06	5.64383e+06	1	2794600	6	978	36	2
2794500	111	599500	Seaview	6404	Timaru Ward	64	Timaru District	13	Canterbury Region	2.36988e+06	5.64388e+06	1	2794500	9	1104	50	3
2794700	96	599500	Seaview	6404	Timaru Ward	64	Timaru District	13	Canterbury Region	2.37018e+06	5.64388e+06	1	2794700	7	1020	34	2
435000	189	514102	Auckland Central West	704	Hobson Ward	7	Auckland City	02	Auckland Region	2.66743e+06	6.48159e+06	1	435000	10	1353	85	3
2147700	114	573300	Mt Cook-Wallace Street	4703	Lambton Ward	47	Wellington City	09	Wellington Region	2.65848e+06	5.98739e+06	1	2147700	4	947	40	2
2139300	132	573400	Mt Victoria West	4703	Lambton Ward	47	Wellington City	09	Wellington Region	2.65984e+06	5.98883e+06	1	2139300	3	932	44	1
2138400	60	573400	Mt Victoria West	4703	Lambton Ward	47	Wellington City	09	Wellington Region	2.65984e+06	5.98904e+06	1	2138400	1	888	20	1
2137800	48	576600	Oriental Bay	4703	Lambton Ward	47	Wellington City	09	Wellington Region	2.66032e+06	5.98901e+06	1	2137800	1	885	16	1
696000	168	523401	Grange	802	Papatoetoe Ward	8	Manukau City	02	Auckland Region	2.67516e+06	6.46947e+06	1	696000	5	955	59	2
303600	198	507900	Westlake	502	Central Ward	5	North Shore City	02	Auckland Region	2.66721e+06	6.48883e+06	1	303600	5	968	69	2
434101	204	514102	Auckland Central West	704	Hobson Ward	7	Auckland City	02	Auckland Region	2.66734e+06	6.48204e+06	1	434101	9	1102	92	3
2138500	108	573400	Mt Victoria West	4703	Lambton Ward	47	Wellington City	09	Wellington Region	2.65987e+06	5.98897e+06	1	2138500	3	930	36	1
434602	228	514102	Auckland Central West	704	Hobson Ward	7	Auckland City	02	Auckland Region	2.66724e+06	6.48171e+06	1	434602	8	1059	103	3
434802	81	514102	Auckland Central West	704	Hobson Ward	7	Auckland City	02	Auckland Region	2.66725e+06	6.48159e+06	1	434802	9	1130	36	3
565200	147	518600	Royal Oak	702	Avondale-Roskill Ward	7	Auckland City	02	Auckland Region	2.66782e+06	6.47551e+06	1	565200	4	952	51	2
2793800	114	599500	Seaview	6404	Timaru Ward	64	Timaru District	13	Canterbury Region	2.37003e+06	5.64426e+06	1	2793800	9	1095	51	3
434200	126	514102	Auckland Central West	704	Hobson Ward	7	Auckland City	02	Auckland Region	2.66746e+06	6.48192e+06	1	434200	9	1109	57	3
434801	66	514102	Auckland Central West	704	Hobson Ward	7	Auckland City	02	Auckland Region	2.66731e+06	6.48164e+06	1	434801	9	1130	30	3
2138000	84	576600	Oriental Bay	4703	Lambton Ward	47	Wellington City	09	Wellington Region	2.66004e+06	5.98896e+06	1	2138000	7	1006	29	2
2138100	120	576600	Oriental Bay	4703	Lambton Ward	47	Wellington City	09	Wellington Region	2.66012e+06	5.98901e+06	1	2138100	2	902	40	1
434701	123	514102	Auckland Central West	704	Hobson Ward	7	Auckland City	02	Auckland Region	2.66733e+06	6.48173e+06	1	434701	9	1130	55	3
2793600	6	599500	Seaview	6404	Timaru Ward	64	Timaru District	13	Canterbury Region	2.37107e+06	5.64404e+06	1	2793600	8	1061	3	3
2794000	102	599500	Seaview	6404	Timaru Ward	64	Timaru District	13	Canterbury Region	2.36988e+06	5.64407e+06	1	2794000	9	1092	46	3
2137900	171	576600	Oriental Bay	4703	Lambton Ward	47	Wellington City	09	Wellington Region	2.65998e+06	5.98907e+06	1	2137900	3	921	56	1
434102	1431	514102	Auckland Central West	704	Hobson Ward	7	Auckland City	02	Auckland Region	2.66732e+06	6.48193e+06	1	434102	10	1189	644	3
434702	96	514102	Auckland Central West	704	Hobson Ward	7	Auckland City	02	Auckland Region	2.66731e+06	6.48174e+06	1	434702	9	1130	43	3
438214	261	514101	Auckland Harbourside	704	Hobson Ward	7	Auckland City	02	Auckland Region	2.6689e+06	6.48228e+06	1	438214	6	982	91	2
2142300	75	573400	Mt Victoria West	4703	Lambton Ward	47	Wellington City	09	Wellington Region	2.65963e+06	5.98815e+06	1	2142300	5	956	26	2
2142600	99	573400	Mt Victoria West	4703	Lambton Ward	47	Wellington City	09	Wellington Region	2.65944e+06	5.98814e+06	1	2142600	5	962	35	2
2141600	81	573400	Mt Victoria West	4703	Lambton Ward	47	Wellington City	09	Wellington Region	2.65964e+06	5.9884e+06	1	2141600	5	957	28	2
1486000	99	547700	St Leonards	3005	Hastings Ward	30	Hastings District	06	Hawke's Bay Region	2.83895e+06	6.16782e+06	1	1486000	9	1078	45	3
1486100	99	547700	St Leonards	3005	Hastings Ward	30	Hastings District	06	Hawke's Bay Region	2.83916e+06	6.16789e+06	1	1486100	10	1300	45	3
962500	186	527501	Cambridge North	1702	Cambridge Ward	17	Waipa District	03	Waikato Region	2.72718e+06	6.36564e+06	1	962500	3	927	61	1
961600	156	527501	Cambridge North	1702	Cambridge Ward	17	Waipa District	03	Waikato Region	2.72773e+06	6.36562e+06	1	961600	2	912	51	1
961500	147	527501	Cambridge North	1702	Cambridge Ward	17	Waipa District	03	Waikato Region	2.72751e+06	6.3656e+06	1	961500	5	960	51	2
438103	18	514101	Auckland Harbourside	704	Hobson Ward	7	Auckland City	02	Auckland Region	2.6682e+06	6.4826e+06	1	438103	8	1060	8	3
2142200	72	573400	Mt Victoria West	4703	Lambton Ward	47	Wellington City	09	Wellington Region	2.65959e+06	5.98806e+06	1	2142200	5	956	25	2
2142700	21	573400	Mt Victoria West	4703	Lambton Ward	47	Wellington City	09	Wellington Region	2.65945e+06	5.98806e+06	1	2142700	5	962	7	2
1486400	72	547700	St Leonards	3005	Hastings Ward	30	Hastings District	06	Hawke's Bay Region	2.8393e+06	6.16773e+06	1	1486400	8	1067	32	3
1486600	15	547700	St Leonards	3005	Hastings Ward	30	Hastings District	06	Hawke's Bay Region	2.83873e+06	6.16775e+06	1	1486600	7	1008	5	2
438210	3	514101	Auckland Harbourside	704	Hobson Ward	7	Auckland City	02	Auckland Region	2.6686e+06	6.48262e+06	1	438210	6	982	1	2
438213	150	514101	Auckland Harbourside	704	Hobson Ward	7	Auckland City	02	Auckland Region	2.66846e+06	6.48248e+06	1	438213	5	956	52	2
567402	39	518702	Hillsborough East	702	Avondale-Roskill Ward	7	Auckland City	02	Auckland Region	2.66748e+06	6.47519e+06	1	567402	3	924	13	1
568200	102	518701	Hillsborough West	702	Avondale-Roskill Ward	7	Auckland City	02	Auckland Region	2.66685e+06	6.47532e+06	1	568200	7	1011	36	2
567900	216	518702	Hillsborough East	706	Tamaki-Maungakiekie Ward	7	Auckland City	02	Auckland Region	2.66813e+06	6.4749e+06	1	567900	4	940	76	2
2140500	120	573400	Mt Victoria West	4703	Lambton Ward	47	Wellington City	09	Wellington Region	2.65957e+06	5.98853e+06	1	2140500	5	972	42	2
2141001	114	573400	Mt Victoria West	4703	Lambton Ward	47	Wellington City	09	Wellington Region	2.65982e+06	5.98851e+06	1	2141001	4	952	40	2
2139900	123	573400	Mt Victoria West	4703	Lambton Ward	47	Wellington City	09	Wellington Region	2.65954e+06	5.98876e+06	1	2139900	6	980	43	2
567100	87	518600	Royal Oak	706	Tamaki-Maungakiekie Ward	7	Auckland City	02	Auckland Region	2.66825e+06	6.47538e+06	1	567100	4	938	30	2
2139700	126	573400	Mt Victoria West	4703	Lambton Ward	47	Wellington City	09	Wellington Region	2.65941e+06	5.98869e+06	1	2139700	6	997	44	2
567500	171	518702	Hillsborough East	702	Avondale-Roskill Ward	7	Auckland City	02	Auckland Region	2.66735e+06	6.4752e+06	1	567500	2	908	56	1
2795900	24	599500	Seaview	6404	Timaru Ward	64	Timaru District	13	Canterbury Region	2.37104e+06	5.64387e+06	1	2795900	10	1145	11	3
2795600	3	599500	Seaview	6404	Timaru Ward	64	Timaru District	13	Canterbury Region	2.37064e+06	5.64387e+06	1	2795600	10	1145	1	3
2795800	15	599500	Seaview	6404	Timaru Ward	64	Timaru District	13	Canterbury Region	2.37089e+06	5.64384e+06	1	2795800	10	1145	7	3
305202	3	507900	Westlake	502	Central Ward	5	North Shore City	02	Auckland Region	2.66694e+06	6.48934e+06	1	305202	2	916	1	1
2148100	48	576500	Adelaide	4703	Lambton Ward	47	Wellington City	09	Wellington Region	2.65902e+06	5.98779e+06	1	2148100	6	985	17	2
2140200	138	573400	Mt Victoria West	4703	Lambton Ward	47	Wellington City	09	Wellington Region	2.65962e+06	5.98886e+06	1	2140200	6	992	48	2
1485000	132	547600	Mahora	3005	Hastings Ward	30	Hastings District	06	Hawke's Bay Region	2.83956e+06	6.16843e+06	1	1485000	6	992	46	2
304600	129	507900	Westlake	502	Central Ward	5	North Shore City	02	Auckland Region	2.66743e+06	6.48907e+06	1	304600	5	973	45	2
2140700	126	573400	Mt Victoria West	4703	Lambton Ward	47	Wellington City	09	Wellington Region	2.65973e+06	5.98859e+06	1	2140700	5	961	44	2
2140400	78	573400	Mt Victoria West	4703	Lambton Ward	47	Wellington City	09	Wellington Region	2.6595e+06	5.9886e+06	1	2140400	8	1032	35	3
2140300	60	573400	Mt Victoria West	4703	Lambton Ward	47	Wellington City	09	Wellington Region	2.65938e+06	5.98859e+06	1	2140300	8	1032	27	3
567800	198	518702	Hillsborough East	702	Avondale-Roskill Ward	7	Auckland City	02	Auckland Region	2.66792e+06	6.47492e+06	1	567800	7	1024	69	2
1485100	138	547600	Mahora	3005	Hastings Ward	30	Hastings District	06	Hawke's Bay Region	2.83945e+06	6.1682e+06	1	1485100	8	1059	62	3
2794900	3	599500	Seaview	6404	Timaru Ward	64	Timaru District	13	Canterbury Region	2.37051e+06	5.64427e+06	1	2794900	10	1145	1	3
2140800	129	573400	Mt Victoria West	4703	Lambton Ward	47	Wellington City	09	Wellington Region	2.65968e+06	5.98848e+06	1	2140800	6	995	45	2
2139500	87	573400	Mt Victoria West	4703	Lambton Ward	47	Wellington City	09	Wellington Region	2.65978e+06	5.98868e+06	1	2139500	5	961	30	2
2140002	123	573400	Mt Victoria West	4703	Lambton Ward	47	Wellington City	09	Wellington Region	2.65966e+06	5.98873e+06	1	2140002	7	1019	43	2
2795300	3	599500	Seaview	6404	Timaru Ward	64	Timaru District	13	Canterbury Region	2.37077e+06	5.64414e+06	1	2795300	10	1145	1	3
2795100	12	599500	Seaview	6404	Timaru Ward	64	Timaru District	13	Canterbury Region	2.37052e+06	5.64407e+06	1	2795100	10	1145	5	3
567000	138	518600	Royal Oak	706	Tamaki-Maungakiekie Ward	7	Auckland City	02	Auckland Region	2.66829e+06	6.47548e+06	1	567000	4	938	48	2
2139800	126	573400	Mt Victoria West	4703	Lambton Ward	47	Wellington City	09	Wellington Region	2.65953e+06	5.98868e+06	1	2139800	5	960	44	2
567600	192	518702	Hillsborough East	702	Avondale-Roskill Ward	7	Auckland City	02	Auckland Region	2.66786e+06	6.47524e+06	1	567600	4	947	67	2
1487700	114	547700	St Leonards	3005	Hastings Ward	30	Hastings District	06	Hawke's Bay Region	2.83914e+06	6.16708e+06	1	1487700	9	1116	51	3
963500	162	527502	Cambridge West	1702	Cambridge Ward	17	Waipa District	03	Waikato Region	2.72634e+06	6.36555e+06	1	963500	4	948	57	2
963800	87	527502	Cambridge West	1702	Cambridge Ward	17	Waipa District	03	Waikato Region	2.72694e+06	6.36558e+06	1	963800	3	933	29	1
963600	144	527502	Cambridge West	1702	Cambridge Ward	17	Waipa District	03	Waikato Region	2.72658e+06	6.36556e+06	1	963600	4	949	50	2
2170300	42	576400	Newtown East	4705	Southern Ward	47	Wellington City	09	Wellington Region	2.65914e+06	5.98612e+06	1	2170300	6	984	15	2
2170400	129	576400	Newtown East	4705	Southern Ward	47	Wellington City	09	Wellington Region	2.65926e+06	5.9862e+06	1	2170400	10	1149	58	3
2142900	6	573400	Mt Victoria West	4703	Lambton Ward	47	Wellington City	09	Wellington Region	2.65925e+06	5.98808e+06	1	2142900	8	1064	3	3
964000	123	527502	Cambridge West	1702	Cambridge Ward	17	Waipa District	03	Waikato Region	2.72634e+06	6.3653e+06	1	964000	8	1064	55	3
963700	99	527502	Cambridge West	1702	Cambridge Ward	17	Waipa District	03	Waikato Region	2.72658e+06	6.3653e+06	1	963700	3	933	33	1
964400	117	527502	Cambridge West	1702	Cambridge Ward	17	Waipa District	03	Waikato Region	2.72705e+06	6.36506e+06	1	964400	9	1082	53	3
2798900	63	599700	Parkside	6404	Timaru Ward	64	Timaru District	13	Canterbury Region	2.37034e+06	5.64371e+06	1	2798900	10	1153	28	3
2798800	81	599700	Parkside	6404	Timaru Ward	64	Timaru District	13	Canterbury Region	2.37017e+06	5.64364e+06	1	2798800	6	979	28	2
2799300	15	599700	Parkside	6404	Timaru Ward	64	Timaru District	13	Canterbury Region	2.37102e+06	5.6437e+06	1	2799300	8	1071	7	3
2799200	63	599700	Parkside	6404	Timaru Ward	64	Timaru District	13	Canterbury Region	2.37067e+06	5.6437e+06	1	2799200	10	1145	28	3
2798400	126	599700	Parkside	6404	Timaru Ward	64	Timaru District	13	Canterbury Region	2.36989e+06	5.64364e+06	1	2798400	8	1057	57	3
569100	195	518701	Hillsborough West	702	Avondale-Roskill Ward	7	Auckland City	02	Auckland Region	2.66727e+06	6.47529e+06	1	569100	6	986	68	2
438301	18	514103	Auckland Central East	704	Hobson Ward	7	Auckland City	02	Auckland Region	2.66844e+06	6.48238e+06	1	438301	8	1059	8	3
438209	243	514101	Auckland Harbourside	704	Hobson Ward	7	Auckland City	02	Auckland Region	2.66783e+06	6.48298e+06	1	438209	6	982	85	2
438107	276	514103	Auckland Central East	704	Hobson Ward	7	Auckland City	02	Auckland Region	2.66828e+06	6.48244e+06	1	438107	8	1031	124	3
1486800	201	547700	St Leonards	3005	Hastings Ward	30	Hastings District	06	Hawke's Bay Region	2.83879e+06	6.16741e+06	1	1486800	7	1014	70	2
1487300	108	547700	St Leonards	3005	Hastings Ward	30	Hastings District	06	Hawke's Bay Region	2.83918e+06	6.16761e+06	1	1487300	6	990	38	2
2141900	78	573400	Mt Victoria West	4703	Lambton Ward	47	Wellington City	09	Wellington Region	2.65971e+06	5.98827e+06	1	2141900	3	930	26	1
438404	102	514103	Auckland Central East	704	Hobson Ward	7	Auckland City	02	Auckland Region	2.66834e+06	6.48243e+06	1	438404	5	973	36	2
1486900	18	547700	St Leonards	3005	Hastings Ward	30	Hastings District	06	Hawke's Bay Region	2.83886e+06	6.16741e+06	1	1486900	7	1014	6	2
1487100	93	547700	St Leonards	3005	Hastings Ward	30	Hastings District	06	Hawke's Bay Region	2.83894e+06	6.16734e+06	1	1487100	4	953	33	2
962200	294	527501	Cambridge North	1702	Cambridge Ward	17	Waipa District	03	Waikato Region	2.72713e+06	6.36606e+06	1	962200	4	939	103	2
2141400	93	573400	Mt Victoria West	4703	Lambton Ward	47	Wellington City	09	Wellington Region	2.65955e+06	5.98844e+06	1	2141400	7	1000	33	2
1486200	156	547700	St Leonards	3005	Hastings Ward	30	Hastings District	06	Hawke's Bay Region	2.83933e+06	6.16799e+06	1	1486200	10	1181	70	3
1487200	93	547700	St Leonards	3005	Hastings Ward	30	Hastings District	06	Hawke's Bay Region	2.83909e+06	6.16729e+06	1	1487200	4	953	33	2
1485900	78	547700	St Leonards	3005	Hastings Ward	30	Hastings District	06	Hawke's Bay Region	2.83903e+06	6.16802e+06	1	1485900	8	1067	35	3
962400	138	527501	Cambridge North	1702	Cambridge Ward	17	Waipa District	03	Waikato Region	2.72728e+06	6.36584e+06	1	962400	5	959	48	2
962300	129	527501	Cambridge North	1702	Cambridge Ward	17	Waipa District	03	Waikato Region	2.72706e+06	6.36583e+06	1	962300	8	1042	58	3
2142100	108	573400	Mt Victoria West	4703	Lambton Ward	47	Wellington City	09	Wellington Region	2.65951e+06	5.98807e+06	1	2142100	7	1000	38	2
2141500	114	573400	Mt Victoria West	4703	Lambton Ward	47	Wellington City	09	Wellington Region	2.65951e+06	5.98836e+06	1	2141500	7	1000	40	2
438302	18	514103	Auckland Central East	704	Hobson Ward	7	Auckland City	02	Auckland Region	2.66858e+06	6.48223e+06	1	438302	8	1059	8	3
438106	3	514103	Auckland Central East	704	Hobson Ward	7	Auckland City	02	Auckland Region	2.66813e+06	6.48239e+06	1	438106	8	1031	1	3
568300	129	518701	Hillsborough West	702	Avondale-Roskill Ward	7	Auckland City	02	Auckland Region	2.66697e+06	6.47536e+06	1	568300	6	985	45	2
962601	177	527503	Cambridge Central	1702	Cambridge Ward	17	Waipa District	03	Waikato Region	2.72722e+06	6.36546e+06	1	962601	7	1025	62	2
963100	66	527503	Cambridge Central	1702	Cambridge Ward	17	Waipa District	03	Waikato Region	2.72793e+06	6.36494e+06	1	963100	9	1099	30	3
438303	78	514103	Auckland Central East	704	Hobson Ward	7	Auckland City	02	Auckland Region	2.66852e+06	6.48223e+06	1	438303	8	1059	35	3
438402	183	514103	Auckland Central East	704	Hobson Ward	7	Auckland City	02	Auckland Region	2.6684e+06	6.48233e+06	1	438402	9	1082	82	3
437900	159	514101	Auckland Harbourside	704	Hobson Ward	7	Auckland City	02	Auckland Region	2.66804e+06	6.48264e+06	1	437900	8	1064	72	3
438215	36	514101	Auckland Harbourside	704	Hobson Ward	7	Auckland City	02	Auckland Region	2.66871e+06	6.48226e+06	1	438215	5	956	13	2
438207	384	514101	Auckland Harbourside	704	Hobson Ward	7	Auckland City	02	Auckland Region	2.66926e+06	6.4821e+06	1	438207	5	956	134	2
568500	165	518701	Hillsborough West	702	Avondale-Roskill Ward	7	Auckland City	02	Auckland Region	2.66695e+06	6.47512e+06	1	568500	3	920	54	1
2141800	93	573400	Mt Victoria West	4703	Lambton Ward	47	Wellington City	09	Wellington Region	2.65974e+06	5.98835e+06	1	2141800	3	930	31	1
2141700	123	573400	Mt Victoria West	4703	Lambton Ward	47	Wellington City	09	Wellington Region	2.65961e+06	5.98832e+06	1	2141700	5	957	43	2
438000	108	514103	Auckland Central East	704	Hobson Ward	7	Auckland City	02	Auckland Region	2.66798e+06	6.48251e+06	1	438000	8	1060	49	3
438206	156	514101	Auckland Harbourside	704	Hobson Ward	7	Auckland City	02	Auckland Region	2.66886e+06	6.48205e+06	1	438206	4	953	55	2
1486500	39	547700	St Leonards	3005	Hastings Ward	30	Hastings District	06	Hawke's Bay Region	2.83866e+06	6.16754e+06	1	1486500	7	1008	14	2
1486700	93	547700	St Leonards	3005	Hastings Ward	30	Hastings District	06	Hawke's Bay Region	2.83879e+06	6.16766e+06	1	1486700	7	1008	33	2
1487400	84	547700	St Leonards	3005	Hastings Ward	30	Hastings District	06	Hawke's Bay Region	2.8391e+06	6.16771e+06	1	1487400	6	990	29	2
962900	33	527503	Cambridge Central	1702	Cambridge Ward	17	Waipa District	03	Waikato Region	2.72753e+06	6.36488e+06	1	962900	9	1099	15	3
962700	3	527503	Cambridge Central	1702	Cambridge Ward	17	Waipa District	03	Waikato Region	2.72732e+06	6.36485e+06	1	962700	9	1099	1	3
438204	3	514101	Auckland Harbourside	704	Hobson Ward	7	Auckland City	02	Auckland Region	2.6695e+06	6.48227e+06	1	438204	5	956	1	2
2141100	81	573400	Mt Victoria West	4703	Lambton Ward	47	Wellington City	09	Wellington Region	2.65937e+06	5.98853e+06	1	2141100	8	1032	36	3
438102	3	514103	Auckland Central East	704	Hobson Ward	7	Auckland City	02	Auckland Region	2.66795e+06	6.48243e+06	1	438102	8	1060	1	3
962800	3	527503	Cambridge Central	1702	Cambridge Ward	17	Waipa District	03	Waikato Region	2.72737e+06	6.36469e+06	1	962800	9	1099	1	3
963000	30	527503	Cambridge Central	1702	Cambridge Ward	17	Waipa District	03	Waikato Region	2.72751e+06	6.36467e+06	1	963000	9	1099	14	3
568600	96	518701	Hillsborough West	702	Avondale-Roskill Ward	7	Auckland City	02	Auckland Region	2.66714e+06	6.47507e+06	1	568600	5	966	34	2
438218	3	514101	Auckland Harbourside	704	Hobson Ward	7	Auckland City	02	Auckland Region	2.66769e+06	6.48287e+06	1	438218	6	982	1	2
568400	192	518701	Hillsborough West	702	Avondale-Roskill Ward	7	Auckland City	02	Auckland Region	2.66707e+06	6.47528e+06	1	568400	7	1009	67	2
2142000	96	573400	Mt Victoria West	4703	Lambton Ward	47	Wellington City	09	Wellington Region	2.65957e+06	5.98821e+06	1	2142000	3	930	32	1
2142500	87	573400	Mt Victoria West	4703	Lambton Ward	47	Wellington City	09	Wellington Region	2.65946e+06	5.98822e+06	1	2142500	1	899	29	1
438405	219	514103	Auckland Central East	704	Hobson Ward	7	Auckland City	02	Auckland Region	2.66835e+06	6.48232e+06	1	438405	9	1121	99	3
2141300	207	573400	Mt Victoria West	4703	Lambton Ward	47	Wellington City	09	Wellington Region	2.65941e+06	5.98843e+06	1	2141300	6	989	72	2
438406	318	514103	Auckland Central East	704	Hobson Ward	7	Auckland City	02	Auckland Region	2.66849e+06	6.48222e+06	1	438406	10	1166	143	3
2146000	138	573300	Mt Cook-Wallace Street	4703	Lambton Ward	47	Wellington City	09	Wellington Region	2.65885e+06	5.98786e+06	1	2146000	6	986	48	2
2145100	156	573300	Mt Cook-Wallace Street	4703	Lambton Ward	47	Wellington City	09	Wellington Region	2.65846e+06	5.98785e+06	1	2145100	5	955	55	2
2144600	156	573300	Mt Cook-Wallace Street	4703	Lambton Ward	47	Wellington City	09	Wellington Region	2.65854e+06	5.9881e+06	1	2144600	10	1284	70	3
2144700	45	573300	Mt Cook-Wallace Street	4703	Lambton Ward	47	Wellington City	09	Wellington Region	2.6583e+06	5.98813e+06	1	2144700	5	974	16	2
1489300	48	548200	Hastings Central	3005	Hastings Ward	30	Hastings District	06	Hawke's Bay Region	2.83933e+06	6.16665e+06	1	1489300	9	1131	22	3
966100	207	527504	Leamington West	1702	Cambridge Ward	17	Waipa District	03	Waikato Region	2.72784e+06	6.36361e+06	1	966100	6	986	72	2
965505	15	527505	Leamington East	1702	Cambridge Ward	17	Waipa District	03	Waikato Region	2.7283e+06	6.36383e+06	1	965505	2	900	5	1
966200	192	527505	Leamington East	1702	Cambridge Ward	17	Waipa District	03	Waikato Region	2.72806e+06	6.36353e+06	1	966200	5	964	67	2
2539205	99	590300	Middleton	6006	Spreydon-Heathcote Ward	60	Christchurch City	13	Canterbury Region	2.47752e+06	5.73971e+06	1	2539205	7	1025	35	2
2144900	27	573300	Mt Cook-Wallace Street	4703	Lambton Ward	47	Wellington City	09	Wellington Region	2.65832e+06	5.98799e+06	1	2144900	5	974	9	2
1490100	12	548200	Hastings Central	3005	Hastings Ward	30	Hastings District	06	Hawke's Bay Region	2.83946e+06	6.16708e+06	1	1490100	8	1051	5	3
2539206	99	590300	Middleton	6006	Spreydon-Heathcote Ward	60	Christchurch City	13	Canterbury Region	2.47745e+06	5.73966e+06	1	2539206	7	1025	35	2
441800	6	514301	Grafton West	704	Hobson Ward	7	Auckland City	02	Auckland Region	2.66747e+06	6.48032e+06	1	441800	7	1004	2	2
2538700	81	590300	Middleton	6006	Spreydon-Heathcote Ward	60	Christchurch City	13	Canterbury Region	2.47744e+06	5.73952e+06	1	2538700	6	998	28	2
2143300	24	573400	Mt Victoria West	4703	Lambton Ward	47	Wellington City	09	Wellington Region	2.65918e+06	5.98799e+06	1	2143300	2	906	8	1
2143100	84	573400	Mt Victoria West	4703	Lambton Ward	47	Wellington City	09	Wellington Region	2.65944e+06	5.98797e+06	1	2143100	8	1064	38	3
2144300	114	573300	Mt Cook-Wallace Street	4703	Lambton Ward	47	Wellington City	09	Wellington Region	2.65851e+06	5.98829e+06	1	2144300	9	1114	51	3
2144000	102	573400	Mt Victoria West	4703	Lambton Ward	47	Wellington City	09	Wellington Region	2.6595e+06	5.98828e+06	1	2144000	5	964	36	2
1488700	57	548200	Hastings Central	3005	Hastings Ward	30	Hastings District	06	Hawke's Bay Region	2.83928e+06	6.16691e+06	1	1488700	8	1041	26	3
1488100	51	547700	St Leonards	3005	Hastings Ward	30	Hastings District	06	Hawke's Bay Region	2.83939e+06	6.16758e+06	1	1488100	7	1006	18	2
2799800	96	599700	Parkside	6404	Timaru Ward	64	Timaru District	13	Canterbury Region	2.37066e+06	5.6433e+06	1	2799800	9	1085	43	3
2799100	90	599700	Parkside	6404	Timaru Ward	64	Timaru District	13	Canterbury Region	2.37025e+06	5.64338e+06	1	2799100	8	1071	40	3
2799600	69	599700	Parkside	6404	Timaru Ward	64	Timaru District	13	Canterbury Region	2.37072e+06	5.64347e+06	1	2799600	8	1071	31	3
2799700	39	599700	Parkside	6404	Timaru Ward	64	Timaru District	13	Canterbury Region	2.37093e+06	5.64347e+06	1	2799700	8	1071	18	3
2144200	108	573300	Mt Cook-Wallace Street	4703	Lambton Ward	47	Wellington City	09	Wellington Region	2.65837e+06	5.98824e+06	1	2144200	8	1061	49	3
2143500	54	573400	Mt Victoria West	4703	Lambton Ward	47	Wellington City	09	Wellington Region	2.65918e+06	5.98822e+06	1	2143500	5	968	19	2
2144500	390	573300	Mt Cook-Wallace Street	4703	Lambton Ward	47	Wellington City	09	Wellington Region	2.6586e+06	5.98827e+06	1	2144500	10	1206	176	3
2143200	72	573400	Mt Victoria West	4703	Lambton Ward	47	Wellington City	09	Wellington Region	2.65955e+06	5.98792e+06	1	2143200	2	906	24	1
2143800	69	573400	Mt Victoria West	4703	Lambton Ward	47	Wellington City	09	Wellington Region	2.65933e+06	5.9882e+06	1	2143800	5	964	24	2
2144400	258	573300	Mt Cook-Wallace Street	4703	Lambton Ward	47	Wellington City	09	Wellington Region	2.65844e+06	5.98817e+06	1	2144400	10	1346	116	3
1487900	33	547700	St Leonards	3005	Hastings Ward	30	Hastings District	06	Hawke's Bay Region	2.83929e+06	6.16731e+06	1	1487900	7	1006	12	2
2143600	75	573400	Mt Victoria West	4703	Lambton Ward	47	Wellington City	09	Wellington Region	2.65926e+06	5.98813e+06	1	2143600	5	968	26	2
2142800	117	573400	Mt Victoria West	4703	Lambton Ward	47	Wellington City	09	Wellington Region	2.65938e+06	5.98808e+06	1	2142800	8	1041	53	3
2143400	12	573400	Mt Victoria West	4703	Lambton Ward	47	Wellington City	09	Wellington Region	2.65923e+06	5.98835e+06	1	2143400	5	968	4	2
2144100	411	573300	Mt Cook-Wallace Street	4703	Lambton Ward	47	Wellington City	09	Wellington Region	2.65841e+06	5.98838e+06	1	2144100	9	1077	185	3
963900	171	527502	Cambridge West	1702	Cambridge Ward	17	Waipa District	03	Waikato Region	2.7269e+06	6.36531e+06	1	963900	5	973	60	2
2143000	90	573400	Mt Victoria West	4703	Lambton Ward	47	Wellington City	09	Wellington Region	2.65934e+06	5.98802e+06	1	2143000	8	1064	40	3
2143900	129	573400	Mt Victoria West	4703	Lambton Ward	47	Wellington City	09	Wellington Region	2.65937e+06	5.98832e+06	1	2143900	7	1006	45	2
964100	198	527502	Cambridge West	1702	Cambridge Ward	17	Waipa District	03	Waikato Region	2.72636e+06	6.36507e+06	1	964100	4	949	69	2
964300	165	527502	Cambridge West	1702	Cambridge Ward	17	Waipa District	03	Waikato Region	2.72684e+06	6.36507e+06	1	964300	8	1070	74	3
964200	108	527502	Cambridge West	1702	Cambridge Ward	17	Waipa District	03	Waikato Region	2.72659e+06	6.36506e+06	1	964200	4	939	38	2
964800	72	527502	Cambridge West	1702	Cambridge Ward	17	Waipa District	03	Waikato Region	2.727e+06	6.36472e+06	1	964800	6	985	25	2
2799400	21	599700	Parkside	6404	Timaru Ward	64	Timaru District	13	Canterbury Region	2.37069e+06	5.64358e+06	1	2799400	6	983	7	2
2799000	12	599700	Parkside	6404	Timaru Ward	64	Timaru District	13	Canterbury Region	2.37034e+06	5.64344e+06	1	2799000	6	998	4	2
1488600	111	548200	Hastings Central	3005	Hastings Ward	30	Hastings District	06	Hawke's Bay Region	2.8392e+06	6.16683e+06	1	1488600	9	1086	50	3
1488200	75	547700	St Leonards	3005	Hastings Ward	30	Hastings District	06	Hawke's Bay Region	2.83949e+06	6.16744e+06	1	1488200	6	976	26	2
1488000	144	547700	St Leonards	3005	Hastings Ward	30	Hastings District	06	Hawke's Bay Region	2.83935e+06	6.16743e+06	1	1488000	9	1082	65	3
1487800	24	547700	St Leonards	3005	Hastings Ward	30	Hastings District	06	Hawke's Bay Region	2.8392e+06	6.16743e+06	1	1487800	7	1006	8	2
964500	72	527502	Cambridge West	1702	Cambridge Ward	17	Waipa District	03	Waikato Region	2.72638e+06	6.36485e+06	1	964500	5	955	25	2
964600	117	527502	Cambridge West	1702	Cambridge Ward	17	Waipa District	03	Waikato Region	2.72661e+06	6.36481e+06	1	964600	5	955	41	2
964700	132	527502	Cambridge West	1702	Cambridge Ward	17	Waipa District	03	Waikato Region	2.72685e+06	6.36472e+06	1	964700	7	1013	46	2
2143700	69	573400	Mt Victoria West	4703	Lambton Ward	47	Wellington City	09	Wellington Region	2.65928e+06	5.98821e+06	1	2143700	5	968	24	2
1489000	3	548200	Hastings Central	3005	Hastings Ward	30	Hastings District	06	Hawke's Bay Region	2.83953e+06	6.1668e+06	1	1489000	8	1041	1	3
963400	243	527502	Cambridge West	1702	Cambridge Ward	17	Waipa District	03	Waikato Region	2.7268e+06	6.36592e+06	1	963400	4	939	85	2
963300	237	527502	Cambridge West	1702	Cambridge Ward	17	Waipa District	03	Waikato Region	2.72656e+06	6.36592e+06	1	963300	4	952	83	2
2147200	147	573300	Mt Cook-Wallace Street	4703	Lambton Ward	47	Wellington City	09	Wellington Region	2.65867e+06	5.9875e+06	1	2147200	7	1004	51	2
1492200	12	548200	Hastings Central	3005	Hastings Ward	30	Hastings District	06	Hawke's Bay Region	2.83995e+06	6.16662e+06	1	1492200	9	1108	5	3
1491000	6	548200	Hastings Central	3005	Hastings Ward	30	Hastings District	06	Hawke's Bay Region	2.83997e+06	6.16714e+06	1	1491000	8	1041	3	3
2802900	156	599800	Timaru Gardens	6404	Timaru Ward	64	Timaru District	13	Canterbury Region	2.37068e+06	5.64247e+06	1	2802900	8	1039	70	3
2802800	75	599800	Timaru Gardens	6404	Timaru Ward	64	Timaru District	13	Canterbury Region	2.37046e+06	5.64255e+06	1	2802800	10	1172	34	3
2146500	138	573300	Mt Cook-Wallace Street	4703	Lambton Ward	47	Wellington City	09	Wellington Region	2.65854e+06	5.98779e+06	1	2146500	10	1220	62	3
2539700	120	590200	Wharenui	6004	Riccarton-Wigram Ward	60	Christchurch City	13	Canterbury Region	2.47589e+06	5.74088e+06	1	2539700	8	1050	54	3
2540200	87	590200	Wharenui	6004	Riccarton-Wigram Ward	60	Christchurch City	13	Canterbury Region	2.47569e+06	5.74106e+06	1	2540200	7	1015	30	2
2146200	99	573300	Mt Cook-Wallace Street	4703	Lambton Ward	47	Wellington City	09	Wellington Region	2.65881e+06	5.98766e+06	1	2146200	7	1008	35	2
2145000	228	573300	Mt Cook-Wallace Street	4703	Lambton Ward	47	Wellington City	09	Wellington Region	2.65842e+06	5.98796e+06	1	2145000	7	1007	80	2
2145300	153	573300	Mt Cook-Wallace Street	4703	Lambton Ward	47	Wellington City	09	Wellington Region	2.65861e+06	5.98811e+06	1	2145300	7	1012	54	2
441501	84	514301	Grafton West	704	Hobson Ward	7	Auckland City	02	Auckland Region	2.66748e+06	6.48065e+06	1	441501	8	1066	38	3
2801000	84	599700	Parkside	6404	Timaru Ward	64	Timaru District	13	Canterbury Region	2.37102e+06	5.64328e+06	1	2801000	10	1149	38	3
2145400	21	573300	Mt Cook-Wallace Street	4703	Lambton Ward	47	Wellington City	09	Wellington Region	2.6588e+06	5.98806e+06	1	2145400	7	1012	7	2
1489900	6	548200	Hastings Central	3005	Hastings Ward	30	Hastings District	06	Hawke's Bay Region	2.8396e+06	6.16652e+06	1	1489900	8	1052	3	3
1490400	198	548200	Hastings Central	3005	Hastings Ward	30	Hastings District	06	Hawke's Bay Region	2.83977e+06	6.1673e+06	1	1490400	10	1145	89	3
965501	186	527505	Leamington East	1702	Cambridge Ward	17	Waipa District	03	Waikato Region	2.72845e+06	6.36424e+06	1	965501	2	916	61	1
965000	30	527503	Cambridge Central	1702	Cambridge Ward	17	Waipa District	03	Waikato Region	2.72709e+06	6.36453e+06	1	965000	5	969	10	2
965800	51	527504	Leamington West	1702	Cambridge Ward	17	Waipa District	03	Waikato Region	2.72801e+06	6.36395e+06	1	965800	4	942	18	2
965100	15	527503	Cambridge Central	1702	Cambridge Ward	17	Waipa District	03	Waikato Region	2.72741e+06	6.36447e+06	1	965100	5	969	5	2
965200	27	527503	Cambridge Central	1702	Cambridge Ward	17	Waipa District	03	Waikato Region	2.72758e+06	6.36451e+06	1	965200	5	969	9	2
965400	159	527503	Cambridge Central	1702	Cambridge Ward	17	Waipa District	03	Waikato Region	2.72781e+06	6.36437e+06	1	965400	5	969	56	2
2539102	123	590300	Middleton	6006	Spreydon-Heathcote Ward	60	Christchurch City	13	Canterbury Region	2.47764e+06	5.73976e+06	1	2539102	9	1121	55	3
2800800	129	599700	Parkside	6404	Timaru Ward	64	Timaru District	13	Canterbury Region	2.37039e+06	5.64305e+06	1	2800800	9	1111	58	3
2800700	30	599700	Parkside	6404	Timaru Ward	64	Timaru District	13	Canterbury Region	2.37026e+06	5.64299e+06	1	2800700	8	1039	14	3
2801300	87	599700	Parkside	6404	Timaru Ward	64	Timaru District	13	Canterbury Region	2.37085e+06	5.643e+06	1	2801300	10	1192	39	3
2801200	153	599700	Parkside	6404	Timaru Ward	64	Timaru District	13	Canterbury Region	2.37062e+06	5.64303e+06	1	2801200	8	1063	69	3
2145600	318	573300	Mt Cook-Wallace Street	4703	Lambton Ward	47	Wellington City	09	Wellington Region	2.65896e+06	5.98812e+06	1	2145600	10	1249	143	3
2145500	93	573300	Mt Cook-Wallace Street	4703	Lambton Ward	47	Wellington City	09	Wellington Region	2.65894e+06	5.98822e+06	1	2145500	7	1012	33	2
1489700	114	548200	Hastings Central	3005	Hastings Ward	30	Hastings District	06	Hawke's Bay Region	2.83936e+06	6.16628e+06	1	1489700	8	1052	51	3
1489400	42	548200	Hastings Central	3005	Hastings Ward	30	Hastings District	06	Hawke's Bay Region	2.83943e+06	6.16672e+06	1	1489400	9	1131	19	3
1490300	126	548200	Hastings Central	3005	Hastings Ward	30	Hastings District	06	Hawke's Bay Region	2.83966e+06	6.16722e+06	1	1490300	7	1019	44	2
966000	219	527504	Leamington West	1702	Cambridge Ward	17	Waipa District	03	Waikato Region	2.72766e+06	6.36377e+06	1	966000	5	954	77	2
965502	207	527505	Leamington East	1702	Cambridge Ward	17	Waipa District	03	Waikato Region	2.7282e+06	6.36393e+06	1	965502	2	912	68	1
965300	6	527503	Cambridge Central	1702	Cambridge Ward	17	Waipa District	03	Waikato Region	2.72763e+06	6.36424e+06	1	965300	5	969	2	2
441900	18	514301	Grafton West	704	Hobson Ward	7	Auckland City	02	Auckland Region	2.66755e+06	6.48023e+06	1	441900	7	1004	6	2
2146100	126	573300	Mt Cook-Wallace Street	4703	Lambton Ward	47	Wellington City	09	Wellington Region	2.65891e+06	5.9878e+06	1	2146100	7	1008	44	2
2145900	24	573300	Mt Cook-Wallace Street	4703	Lambton Ward	47	Wellington City	09	Wellington Region	2.65877e+06	5.98789e+06	1	2145900	7	1004	8	2
2145200	99	573300	Mt Cook-Wallace Street	4703	Lambton Ward	47	Wellington City	09	Wellington Region	2.6583e+06	5.98775e+06	1	2145200	6	975	35	2
2144800	270	573300	Mt Cook-Wallace Street	4703	Lambton Ward	47	Wellington City	09	Wellington Region	2.65838e+06	5.98808e+06	1	2144800	10	1246	122	3
441505	162	514301	Grafton West	704	Hobson Ward	7	Auckland City	02	Auckland Region	2.66744e+06	6.48051e+06	1	441505	8	1039	73	3
441600	3	514301	Grafton West	704	Hobson Ward	7	Auckland City	02	Auckland Region	2.66768e+06	6.48042e+06	1	441600	7	1004	1	2
2538602	66	590300	Middleton	6006	Spreydon-Heathcote Ward	60	Christchurch City	13	Canterbury Region	2.47715e+06	5.7395e+06	1	2538602	10	1318	30	3
2539002	171	590300	Middleton	6006	Spreydon-Heathcote Ward	60	Christchurch City	13	Canterbury Region	2.47776e+06	5.73986e+06	1	2539002	6	998	60	2
2145700	48	573300	Mt Cook-Wallace Street	4703	Lambton Ward	47	Wellington City	09	Wellington Region	2.65891e+06	5.98797e+06	1	2145700	7	1004	17	2
441503	162	514301	Grafton West	704	Hobson Ward	7	Auckland City	02	Auckland Region	2.66759e+06	6.48055e+06	1	441503	6	979	57	2
1490900	33	548200	Hastings Central	3005	Hastings Ward	30	Hastings District	06	Hawke's Bay Region	2.83981e+06	6.16701e+06	1	1490900	8	1041	15	3
1489801	42	548200	Hastings Central	3005	Hastings Ward	30	Hastings District	06	Hawke's Bay Region	2.83942e+06	6.16654e+06	1	1489801	8	1052	19	3
441506	210	514301	Grafton West	704	Hobson Ward	7	Auckland City	02	Auckland Region	2.66758e+06	6.48046e+06	1	441506	7	1010	74	2
441400	9	514301	Grafton West	704	Hobson Ward	7	Auckland City	02	Auckland Region	2.66752e+06	6.48073e+06	1	441400	6	999	3	2
1490700	18	548200	Hastings Central	3005	Hastings Ward	30	Hastings District	06	Hawke's Bay Region	2.83961e+06	6.16686e+06	1	1490700	8	1041	8	3
1490500	135	548200	Hastings Central	3005	Hastings Ward	30	Hastings District	06	Hawke's Bay Region	2.83989e+06	6.16741e+06	1	1490500	5	968	47	2
2539103	108	590300	Middleton	6006	Spreydon-Heathcote Ward	60	Christchurch City	13	Canterbury Region	2.47752e+06	5.73978e+06	1	2539103	4	952	38	2
2800300	9	599700	Parkside	6404	Timaru Ward	64	Timaru District	13	Canterbury Region	2.3702e+06	5.64326e+06	1	2800300	6	976	3	2
2800400	66	599700	Parkside	6404	Timaru Ward	64	Timaru District	13	Canterbury Region	2.37038e+06	5.64323e+06	1	2800400	8	1039	30	3
2800900	75	599700	Parkside	6404	Timaru Ward	64	Timaru District	13	Canterbury Region	2.37085e+06	5.64328e+06	1	2800900	6	983	26	2
441502	138	514301	Grafton West	704	Hobson Ward	7	Auckland City	02	Auckland Region	2.66746e+06	6.48057e+06	1	441502	8	1066	62	3
2145800	48	573300	Mt Cook-Wallace Street	4703	Lambton Ward	47	Wellington City	09	Wellington Region	2.65878e+06	5.98793e+06	1	2145800	5	974	17	2
1489802	21	548200	Hastings Central	3005	Hastings Ward	30	Hastings District	06	Hawke's Bay Region	2.83949e+06	6.16642e+06	1	1489802	8	1052	9	3
2148601	57	576500	Adelaide	4703	Lambton Ward	47	Wellington City	09	Wellington Region	2.65894e+06	5.98749e+06	1	2148601	7	1009	20	2
2148400	225	576500	Adelaide	4703	Lambton Ward	47	Wellington City	09	Wellington Region	2.65884e+06	5.98751e+06	1	2148400	9	1114	101	3
1494400	3	548200	Hastings Central	3005	Hastings Ward	30	Hastings District	06	Hawke's Bay Region	2.84023e+06	6.16665e+06	1	1494400	8	1046	1	3
1493800	18	548200	Hastings Central	3005	Hastings Ward	30	Hastings District	06	Hawke's Bay Region	2.84007e+06	6.16608e+06	1	1493800	9	1108	8	3
1494000	93	548200	Hastings Central	3005	Hastings Ward	30	Hastings District	06	Hawke's Bay Region	2.84018e+06	6.16612e+06	1	1494000	10	1356	42	3
2162900	144	575600	Brooklyn	4703	Lambton Ward	47	Wellington City	09	Wellington Region	2.65794e+06	5.98727e+06	1	2162900	2	899	48	1
2146700	66	573300	Mt Cook-Wallace Street	4703	Lambton Ward	47	Wellington City	09	Wellington Region	2.65858e+06	5.98768e+06	1	2146700	10	1206	30	3
2540300	141	590200	Wharenui	6004	Riccarton-Wigram Ward	60	Christchurch City	13	Canterbury Region	2.47599e+06	5.74108e+06	1	2540300	4	946	49	2
2147600	81	573300	Mt Cook-Wallace Street	4703	Lambton Ward	47	Wellington City	09	Wellington Region	2.65849e+06	5.98753e+06	1	2147600	7	1020	28	2
2147500	114	573300	Mt Cook-Wallace Street	4703	Lambton Ward	47	Wellington City	09	Wellington Region	2.65858e+06	5.98753e+06	1	2147500	6	980	40	2
2148000	87	576500	Adelaide	4703	Lambton Ward	47	Wellington City	09	Wellington Region	2.65906e+06	5.98794e+06	1	2148000	6	985	30	2
2147900	9	576500	Adelaide	4703	Lambton Ward	47	Wellington City	09	Wellington Region	2.65898e+06	5.98797e+06	1	2147900	6	985	3	2
1492000	3	548200	Hastings Central	3005	Hastings Ward	30	Hastings District	06	Hawke's Bay Region	2.83978e+06	6.16647e+06	1	1492000	9	1108	1	3
1492600	18	548200	Hastings Central	3005	Hastings Ward	30	Hastings District	06	Hawke's Bay Region	2.83986e+06	6.16636e+06	1	1492600	9	1108	8	3
2801800	120	599800	Timaru Gardens	6404	Timaru Ward	64	Timaru District	13	Canterbury Region	2.37037e+06	5.64282e+06	1	2801800	9	1128	54	3
2802600	66	599800	Timaru Gardens	6404	Timaru Ward	64	Timaru District	13	Canterbury Region	2.37042e+06	5.64268e+06	1	2802600	7	1019	23	2
1492400	9	548200	Hastings Central	3005	Hastings Ward	30	Hastings District	06	Hawke's Bay Region	2.83965e+06	6.16624e+06	1	1492400	9	1108	4	3
967000	306	527505	Leamington East	1702	Cambridge Ward	17	Waipa District	03	Waikato Region	2.72788e+06	6.3631e+06	1	967000	6	976	107	2
967300	39	527504	Leamington West	1702	Cambridge Ward	17	Waipa District	03	Waikato Region	2.7276e+06	6.36345e+06	1	967300	8	1067	18	3
2539500	93	590200	Wharenui	6004	Riccarton-Wigram Ward	60	Christchurch City	13	Canterbury Region	2.47589e+06	5.74096e+06	1	2539500	8	1050	42	3
2147400	63	573300	Mt Cook-Wallace Street	4703	Lambton Ward	47	Wellington City	09	Wellington Region	2.65857e+06	5.98739e+06	1	2147400	6	984	22	2
2147300	81	573300	Mt Cook-Wallace Street	4703	Lambton Ward	47	Wellington City	09	Wellington Region	2.65867e+06	5.98739e+06	1	2147300	6	984	28	2
2146400	123	573300	Mt Cook-Wallace Street	4703	Lambton Ward	47	Wellington City	09	Wellington Region	2.65839e+06	5.98773e+06	1	2146400	5	962	43	2
1492100	18	548200	Hastings Central	3005	Hastings Ward	30	Hastings District	06	Hawke's Bay Region	2.83988e+06	6.16653e+06	1	1492100	9	1108	8	3
2147100	144	573300	Mt Cook-Wallace Street	4703	Lambton Ward	47	Wellington City	09	Wellington Region	2.65867e+06	5.98764e+06	1	2147100	6	989	50	2
2147000	39	573300	Mt Cook-Wallace Street	4703	Lambton Ward	47	Wellington City	09	Wellington Region	2.65872e+06	5.98765e+06	1	2147000	6	989	14	2
2146600	60	573300	Mt Cook-Wallace Street	4703	Lambton Ward	47	Wellington City	09	Wellington Region	2.65851e+06	5.98769e+06	1	2146600	7	1004	21	2
1491400	21	548200	Hastings Central	3005	Hastings Ward	30	Hastings District	06	Hawke's Bay Region	2.8399e+06	6.1669e+06	1	1491400	6	986	7	2
2146300	348	573300	Mt Cook-Wallace Street	4703	Lambton Ward	47	Wellington City	09	Wellington Region	2.65875e+06	5.98748e+06	1	2146300	7	1008	122	2
1493600	156	548200	Hastings Central	3005	Hastings Ward	30	Hastings District	06	Hawke's Bay Region	2.83985e+06	6.16596e+06	1	1493600	10	1141	70	3
2148300	15	576500	Adelaide	4703	Lambton Ward	47	Wellington City	09	Wellington Region	2.65896e+06	5.98759e+06	1	2148300	6	985	5	2
1492800	3	548200	Hastings Central	3005	Hastings Ward	30	Hastings District	06	Hawke's Bay Region	2.84003e+06	6.16652e+06	1	1492800	9	1108	1	3
1493900	3	548200	Hastings Central	3005	Hastings Ward	30	Hastings District	06	Hawke's Bay Region	2.84012e+06	6.1662e+06	1	1493900	7	1002	1	2
2148602	21	576500	Adelaide	4705	Southern Ward	47	Wellington City	09	Wellington Region	2.65892e+06	5.9874e+06	1	2148602	7	1009	7	2
2148500	12	576500	Adelaide	4703	Lambton Ward	47	Wellington City	09	Wellington Region	2.65882e+06	5.98739e+06	1	2148500	3	930	4	1
1493700	120	548200	Hastings Central	3005	Hastings Ward	30	Hastings District	06	Hawke's Bay Region	2.83992e+06	6.16605e+06	1	1493700	9	1116	54	3
1494100	15	548200	Hastings Central	3005	Hastings Ward	30	Hastings District	06	Hawke's Bay Region	2.84033e+06	6.16686e+06	1	1494100	9	1108	7	3
2148700	42	576500	Adelaide	4705	Southern Ward	47	Wellington City	09	Wellington Region	2.65889e+06	5.98731e+06	1	2148700	7	1009	15	2
2149200	195	576500	Adelaide	4705	Southern Ward	47	Wellington City	09	Wellington Region	2.65916e+06	5.98698e+06	1	2149200	7	1010	68	2
2149100	21	576500	Adelaide	4705	Southern Ward	47	Wellington City	09	Wellington Region	2.65913e+06	5.98736e+06	1	2149100	7	1009	7	2
1493400	93	548200	Hastings Central	3005	Hastings Ward	30	Hastings District	06	Hawke's Bay Region	2.84021e+06	6.16628e+06	1	1493400	9	1075	42	3
1493502	57	548200	Hastings Central	3005	Hastings Ward	30	Hastings District	06	Hawke's Bay Region	2.84033e+06	6.16632e+06	1	1493502	7	1002	20	2
710510	252	523101	Botany Downs	806	Howick Ward	8	Manukau City	02	Auckland Region	2.68126e+06	6.47485e+06	1	710510	2	900	83	1
711167	63	523106	Millhouse	807	Botany-Clevedon Ward	8	Manukau City	02	Auckland Region	2.68121e+06	6.47417e+06	1	711167	1	890	21	1
711141	87	523106	Millhouse	806	Howick Ward	8	Manukau City	02	Auckland Region	2.68108e+06	6.47452e+06	1	711141	4	939	30	2
711139	6	523105	Golfland	806	Howick Ward	8	Manukau City	02	Auckland Region	2.68086e+06	6.47423e+06	1	711139	2	903	2	1
710515	141	523101	Botany Downs	806	Howick Ward	8	Manukau City	02	Auckland Region	2.68054e+06	6.47462e+06	1	710515	1	895	47	1
710601	267	523101	Botany Downs	806	Howick Ward	8	Manukau City	02	Auckland Region	2.68153e+06	6.47541e+06	1	710601	1	895	88	1
710517	141	523101	Botany Downs	806	Howick Ward	8	Manukau City	02	Auckland Region	2.68085e+06	6.47455e+06	1	710517	3	934	47	1
711133	222	523106	Millhouse	807	Botany-Clevedon Ward	8	Manukau City	02	Auckland Region	2.68096e+06	6.47338e+06	1	711133	1	896	73	1
711035	114	523102	Maungamaungaroa	806	Howick Ward	8	Manukau City	02	Auckland Region	2.68343e+06	6.47499e+06	1	711035	2	908	38	1
1494900	54	548200	Hastings Central	3005	Hastings Ward	30	Hastings District	06	Hawke's Bay Region	2.84053e+06	6.16644e+06	1	1494900	4	943	19	2
1494600	27	548200	Hastings Central	3005	Hastings Ward	30	Hastings District	06	Hawke's Bay Region	2.84056e+06	6.16682e+06	1	1494600	8	1046	12	3
1494800	42	548200	Hastings Central	3005	Hastings Ward	30	Hastings District	06	Hawke's Bay Region	2.84044e+06	6.16637e+06	1	1494800	4	943	15	2
1494500	12	548200	Hastings Central	3005	Hastings Ward	30	Hastings District	06	Hawke's Bay Region	2.84042e+06	6.1667e+06	1	1494500	8	1046	5	3
1490200	75	548200	Hastings Central	3005	Hastings Ward	30	Hastings District	06	Hawke's Bay Region	2.83956e+06	6.16715e+06	1	1490200	8	1051	34	3
2677700	135	591600	Hagley Park	6005	Hagley-Ferrymead Ward	60	Christchurch City	13	Canterbury Region	2.48027e+06	5.74195e+06	1	2677700	8	1033	61	3
710518	99	523101	Botany Downs	806	Howick Ward	8	Manukau City	02	Auckland Region	2.68091e+06	6.47461e+06	1	710518	1	895	33	1
711147	207	523105	Golfland	807	Botany-Clevedon Ward	8	Manukau City	02	Auckland Region	2.68056e+06	6.47342e+06	1	711147	3	928	68	1
710516	105	523101	Botany Downs	806	Howick Ward	8	Manukau City	02	Auckland Region	2.68067e+06	6.47457e+06	1	710516	2	918	35	1
710503	267	523101	Botany Downs	806	Howick Ward	8	Manukau City	02	Auckland Region	2.68122e+06	6.47563e+06	1	710503	2	903	88	1
2677500	72	591600	Hagley Park	6005	Hagley-Ferrymead Ward	60	Christchurch City	13	Canterbury Region	2.48029e+06	5.74206e+06	1	2677500	2	914	24	1
710511	42	523101	Botany Downs	806	Howick Ward	8	Manukau City	02	Auckland Region	2.6809e+06	6.47497e+06	1	710511	3	928	14	1
710529	48	523101	Botany Downs	806	Howick Ward	8	Manukau City	02	Auckland Region	2.68145e+06	6.475e+06	1	710529	4	952	17	2
710522	228	523101	Botany Downs	806	Howick Ward	8	Manukau City	02	Auckland Region	2.68122e+06	6.47537e+06	1	710522	3	920	75	1
711163	105	523106	Millhouse	807	Botany-Clevedon Ward	8	Manukau City	02	Auckland Region	2.68093e+06	6.47423e+06	1	711163	2	910	35	1
710528	102	523101	Botany Downs	806	Howick Ward	8	Manukau City	02	Auckland Region	2.68145e+06	6.4749e+06	1	710528	4	952	36	2
711142	270	523106	Millhouse	806	Howick Ward	8	Manukau City	02	Auckland Region	2.68123e+06	6.47437e+06	1	711142	4	939	94	2
710512	255	523101	Botany Downs	806	Howick Ward	8	Manukau City	02	Auckland Region	2.68108e+06	6.47496e+06	1	710512	3	928	84	1
710526	183	523101	Botany Downs	806	Howick Ward	8	Manukau City	02	Auckland Region	2.68072e+06	6.47484e+06	1	710526	3	922	60	1
710700	162	523101	Botany Downs	806	Howick Ward	8	Manukau City	02	Auckland Region	2.68143e+06	6.47519e+06	1	710700	2	901	53	1
711174	138	523106	Millhouse	807	Botany-Clevedon Ward	8	Manukau City	02	Auckland Region	2.6809e+06	6.47317e+06	1	711174	3	921	46	1
711166	72	523106	Millhouse	807	Botany-Clevedon Ward	8	Manukau City	02	Auckland Region	2.68113e+06	6.47416e+06	1	711166	2	910	24	1
711127	360	523106	Millhouse	807	Botany-Clevedon Ward	8	Manukau City	02	Auckland Region	2.68108e+06	6.4738e+06	1	711127	3	922	119	1
710521	228	523101	Botany Downs	806	Howick Ward	8	Manukau City	02	Auckland Region	2.68107e+06	6.47538e+06	1	710521	3	920	75	1
711123	231	523105	Golfland	807	Botany-Clevedon Ward	8	Manukau City	02	Auckland Region	2.68054e+06	6.47379e+06	1	711123	2	907	76	1
711145	177	523105	Golfland	807	Botany-Clevedon Ward	8	Manukau City	02	Auckland Region	2.68052e+06	6.47367e+06	1	711145	1	884	58	1
380600	135	514402	Glenavon	702	Avondale-Roskill Ward	7	Auckland City	02	Auckland Region	2.66209e+06	6.47605e+06	1	380600	4	952	47	2
1500700	48	548100	Parkvale	3005	Hastings Ward	30	Hastings District	06	Hawke's Bay Region	2.84046e+06	6.16614e+06	1	1500700	8	1048	22	3
730704	198	524405	Favona South	801	Mangere Ward	8	Manukau City	02	Auckland Region	2.67119e+06	6.46981e+06	1	730704	9	1106	89	3
189500	129	508220	Windy Ridge	503	Harbour Ward	5	North Shore City	02	Auckland Region	2.66404e+06	6.48763e+06	1	189500	4	946	45	2
1500500	48	548100	Parkvale	3005	Hastings Ward	30	Hastings District	06	Hawke's Bay Region	2.84027e+06	6.16601e+06	1	1500500	8	1048	22	3
453300	69	515902	Parnell West	704	Hobson Ward	7	Auckland City	02	Auckland Region	2.6692e+06	6.48178e+06	1	453300	2	913	23	1
453102	231	515902	Parnell West	704	Hobson Ward	7	Auckland City	02	Auckland Region	2.66908e+06	6.4819e+06	1	453102	2	913	76	1
1502100	72	548300	Akina	3005	Hastings Ward	30	Hastings District	06	Hawke's Bay Region	2.83997e+06	6.16571e+06	1	1502100	7	1006	25	2
2158000	72	573200	Aro Street-Nairn Street	4703	Lambton Ward	47	Wellington City	09	Wellington Region	2.65825e+06	5.98866e+06	1	2158000	8	1058	32	3
453101	111	515902	Parnell West	704	Hobson Ward	7	Auckland City	02	Auckland Region	2.66906e+06	6.482e+06	1	453101	3	931	37	1
453200	213	515902	Parnell West	704	Hobson Ward	7	Auckland City	02	Auckland Region	2.66943e+06	6.48191e+06	1	453200	3	927	70	1
584501	171	518901	Lynfield North	702	Avondale-Roskill Ward	7	Auckland City	02	Auckland Region	2.66335e+06	6.47501e+06	1	584501	6	982	60	2
452200	141	515902	Parnell West	704	Hobson Ward	7	Auckland City	02	Auckland Region	2.66887e+06	6.48178e+06	1	452200	10	1268	63	3
2871600	123	603300	North East Valley	7103	Cargill Ward	71	Dunedin City	14	Otago Region	2.31787e+06	5.48113e+06	1	2871600	7	1027	43	2
2609400	129	593501	Linwood	6005	Hagley-Ferrymead Ward	60	Christchurch City	13	Canterbury Region	2.48263e+06	5.74198e+06	1	2609400	10	1194	58	3
189600	162	508220	Windy Ridge	503	Harbour Ward	5	North Shore City	02	Auckland Region	2.66415e+06	6.4875e+06	1	189600	4	936	57	2
1238800	102	539900	Hillcrest	2404	South Ward	24	Rotorua District	04	Bay of Plenty Region	2.794e+06	6.33388e+06	1	1238800	10	1154	46	3
717705	57	523201	Shelly Park	806	Howick Ward	8	Manukau City	02	Auckland Region	2.68355e+06	6.47529e+06	1	717705	1	867	19	1
2159900	90	573200	Aro Street-Nairn Street	4703	Lambton Ward	47	Wellington City	09	Wellington Region	2.6582e+06	5.98815e+06	1	2159900	8	1031	40	3
1242000	63	540510	Glenholme East	2403	East Ward	24	Rotorua District	04	Bay of Plenty Region	2.79513e+06	6.33413e+06	1	1242000	3	920	21	1
1242400	81	540510	Glenholme East	2403	East Ward	24	Rotorua District	04	Bay of Plenty Region	2.79513e+06	6.3339e+06	1	1242400	4	945	28	2
454800	156	515902	Parnell West	704	Hobson Ward	7	Auckland City	02	Auckland Region	2.6696e+06	6.48193e+06	1	454800	5	959	55	2
2159400	54	573200	Aro Street-Nairn Street	4703	Lambton Ward	47	Wellington City	09	Wellington Region	2.65814e+06	5.98855e+06	1	2159400	5	974	19	2
455100	156	515902	Parnell West	704	Hobson Ward	7	Auckland City	02	Auckland Region	2.67001e+06	6.48184e+06	1	455100	2	915	51	1
717906	108	523201	Shelly Park	806	Howick Ward	8	Manukau City	02	Auckland Region	2.68433e+06	6.47526e+06	1	717906	1	869	36	1
584701	75	518901	Lynfield North	702	Avondale-Roskill Ward	7	Auckland City	02	Auckland Region	2.66337e+06	6.47477e+06	1	584701	4	944	26	2
1242600	111	540510	Glenholme East	2403	East Ward	24	Rotorua District	04	Bay of Plenty Region	2.79512e+06	6.3337e+06	1	1242600	4	945	39	2
1501500	87	548300	Akina	3005	Hastings Ward	30	Hastings District	06	Hawke's Bay Region	2.84013e+06	6.1659e+06	1	1501500	7	1006	30	2
1240900	114	540520	Glenholme West	2403	East Ward	24	Rotorua District	04	Bay of Plenty Region	2.79445e+06	6.33355e+06	1	1240900	2	910	38	1
453400	57	515902	Parnell West	704	Hobson Ward	7	Auckland City	02	Auckland Region	2.66909e+06	6.48178e+06	1	453400	3	924	19	1
1240400	144	540520	Glenholme West	2403	East Ward	24	Rotorua District	04	Bay of Plenty Region	2.79417e+06	6.33384e+06	1	1240400	3	925	48	1
453500	9	515902	Parnell West	704	Hobson Ward	7	Auckland City	02	Auckland Region	2.66904e+06	6.48175e+06	1	453500	3	924	3	1
584900	168	518901	Lynfield North	702	Avondale-Roskill Ward	7	Auckland City	02	Auckland Region	2.6637e+06	6.47471e+06	1	584900	4	940	59	2
453103	111	515902	Parnell West	704	Hobson Ward	7	Auckland City	02	Auckland Region	2.66924e+06	6.48191e+06	1	453103	2	912	37	1
1240800	72	540520	Glenholme West	2403	East Ward	24	Rotorua District	04	Bay of Plenty Region	2.79446e+06	6.33366e+06	1	1240800	2	910	24	1
1240700	93	540520	Glenholme West	2403	East Ward	24	Rotorua District	04	Bay of Plenty Region	2.79418e+06	6.33357e+06	1	1240700	6	982	33	2
584702	42	518901	Lynfield North	702	Avondale-Roskill Ward	7	Auckland City	02	Auckland Region	2.66354e+06	6.4749e+06	1	584702	4	944	15	2
453000	156	515902	Parnell West	704	Hobson Ward	7	Auckland City	02	Auckland Region	2.66896e+06	6.48196e+06	1	453000	2	913	51	1
2157900	171	573200	Aro Street-Nairn Street	4703	Lambton Ward	47	Wellington City	09	Wellington Region	2.6582e+06	5.98863e+06	1	2157900	6	995	60	2
2157800	51	573200	Aro Street-Nairn Street	4703	Lambton Ward	47	Wellington City	09	Wellington Region	2.65813e+06	5.98869e+06	1	2157800	8	1058	23	3
1501600	156	548300	Akina	3005	Hastings Ward	30	Hastings District	06	Hawke's Bay Region	2.84014e+06	6.16579e+06	1	1501600	6	990	55	2
585000	216	518901	Lynfield North	702	Avondale-Roskill Ward	7	Auckland City	02	Auckland Region	2.66357e+06	6.4746e+06	1	585000	6	989	76	2
2161700	99	575600	Brooklyn	4703	Lambton Ward	47	Wellington City	09	Wellington Region	2.65756e+06	5.98743e+06	1	2161700	6	987	35	2
1243000	156	540510	Glenholme East	2403	East Ward	24	Rotorua District	04	Bay of Plenty Region	2.79494e+06	6.3333e+06	1	1243000	5	962	55	2
1243700	183	540600	Fenton	2403	East Ward	24	Rotorua District	04	Bay of Plenty Region	2.79566e+06	6.33329e+06	1	1243700	6	992	64	2
1243500	48	540600	Fenton	2403	East Ward	24	Rotorua District	04	Bay of Plenty Region	2.79602e+06	6.33385e+06	1	1243500	9	1135	22	3
1243100	45	540600	Fenton	2403	East Ward	24	Rotorua District	04	Bay of Plenty Region	2.79541e+06	6.33415e+06	1	1243100	10	1170	20	3
2162000	87	575600	Brooklyn	4703	Lambton Ward	47	Wellington City	09	Wellington Region	2.65778e+06	5.98767e+06	1	2162000	4	944	30	2
2161900	138	575600	Brooklyn	4703	Lambton Ward	47	Wellington City	09	Wellington Region	2.65769e+06	5.98769e+06	1	2161900	7	1019	48	2
2161201	45	575600	Brooklyn	4703	Lambton Ward	47	Wellington City	09	Wellington Region	2.65749e+06	5.98769e+06	1	2161201	2	918	15	1
1243401	180	540600	Fenton	2403	East Ward	24	Rotorua District	04	Bay of Plenty Region	2.79578e+06	6.33366e+06	1	1243401	8	1045	81	3
1244100	54	540000	Springfield	2404	South Ward	24	Rotorua District	04	Bay of Plenty Region	2.79382e+06	6.33354e+06	1	1244100	2	916	18	1
586800	228	518902	Lynfield South	702	Avondale-Roskill Ward	7	Auckland City	02	Auckland Region	2.66309e+06	6.47391e+06	1	586800	6	995	80	2
2161800	126	575600	Brooklyn	4703	Lambton Ward	47	Wellington City	09	Wellington Region	2.65749e+06	5.98719e+06	1	2161800	5	957	44	2
717707	111	523201	Shelly Park	806	Howick Ward	8	Manukau City	02	Auckland Region	2.68373e+06	6.47516e+06	1	717707	1	864	37	1
2158900	87	573200	Aro Street-Nairn Street	4703	Lambton Ward	47	Wellington City	09	Wellington Region	2.65799e+06	5.98849e+06	1	2158900	7	1013	30	2
2159100	81	573200	Aro Street-Nairn Street	4703	Lambton Ward	47	Wellington City	09	Wellington Region	2.65806e+06	5.98849e+06	1	2159100	7	1013	28	2
718008	63	523201	Shelly Park	806	Howick Ward	8	Manukau City	02	Auckland Region	2.68388e+06	6.47494e+06	1	718008	1	856	21	1
1241800	78	540510	Glenholme East	2403	East Ward	24	Rotorua District	04	Bay of Plenty Region	2.79514e+06	6.33425e+06	1	1241800	7	1022	27	2
717706	90	523201	Shelly Park	806	Howick Ward	8	Manukau City	02	Auckland Region	2.68367e+06	6.47523e+06	1	717706	1	880	30	1
2159600	393	573200	Aro Street-Nairn Street	4703	Lambton Ward	47	Wellington City	09	Wellington Region	2.65828e+06	5.98837e+06	1	2159600	8	1037	177	3
586700	225	518902	Lynfield South	702	Avondale-Roskill Ward	7	Auckland City	02	Auckland Region	2.66341e+06	6.47409e+06	1	586700	3	935	74	1
1241000	87	540520	Glenholme West	2403	East Ward	24	Rotorua District	04	Bay of Plenty Region	2.79446e+06	6.33344e+06	1	1241000	5	958	30	2
585800	105	518901	Lynfield North	702	Avondale-Roskill Ward	7	Auckland City	02	Auckland Region	2.66367e+06	6.47418e+06	1	585800	5	973	37	2
586500	249	518901	Lynfield North	702	Avondale-Roskill Ward	7	Auckland City	02	Auckland Region	2.66343e+06	6.47458e+06	1	586500	5	957	87	2
2158800	135	573200	Aro Street-Nairn Street	4703	Lambton Ward	47	Wellington City	09	Wellington Region	2.65795e+06	5.98861e+06	1	2158800	7	1004	47	2
586400	162	518901	Lynfield North	702	Avondale-Roskill Ward	7	Auckland City	02	Auckland Region	2.66331e+06	6.47436e+06	1	586400	6	986	57	2
1242200	42	540510	Glenholme East	2403	East Ward	24	Rotorua District	04	Bay of Plenty Region	2.79512e+06	6.33402e+06	1	1242200	3	920	14	1
1241200	93	540510	Glenholme East	2403	East Ward	24	Rotorua District	04	Bay of Plenty Region	2.79514e+06	6.33461e+06	1	1241200	8	1038	42	3
717907	69	523201	Shelly Park	806	Howick Ward	8	Manukau City	02	Auckland Region	2.68439e+06	6.47518e+06	1	717907	1	874	23	1
2159000	87	573200	Aro Street-Nairn Street	4703	Lambton Ward	47	Wellington City	09	Wellington Region	2.65807e+06	5.9886e+06	1	2159000	7	1013	30	2
586600	180	518901	Lynfield North	702	Avondale-Roskill Ward	7	Auckland City	02	Auckland Region	2.6631e+06	6.47428e+06	1	586600	4	946	63	2
1241400	75	540510	Glenholme East	2403	East Ward	24	Rotorua District	04	Bay of Plenty Region	2.79513e+06	6.33448e+06	1	1241400	8	1035	34	3
718005	120	523201	Shelly Park	806	Howick Ward	8	Manukau City	02	Auckland Region	2.68371e+06	6.47496e+06	1	718005	3	920	40	1
717902	117	523201	Shelly Park	806	Howick Ward	8	Manukau City	02	Auckland Region	2.68419e+06	6.47504e+06	1	717902	2	916	39	1
717708	138	523201	Shelly Park	806	Howick Ward	8	Manukau City	02	Auckland Region	2.68364e+06	6.47503e+06	1	717708	1	870	46	1
717905	75	523201	Shelly Park	806	Howick Ward	8	Manukau City	02	Auckland Region	2.68441e+06	6.47538e+06	1	717905	1	874	25	1
2159200	231	573200	Aro Street-Nairn Street	4703	Lambton Ward	47	Wellington City	09	Wellington Region	2.65816e+06	5.98848e+06	1	2159200	9	1123	104	3
717803	276	523201	Shelly Park	806	Howick Ward	8	Manukau City	02	Auckland Region	2.68403e+06	6.47521e+06	1	717803	1	884	91	1
717701	114	523201	Shelly Park	806	Howick Ward	8	Manukau City	02	Auckland Region	2.68381e+06	6.47552e+06	1	717701	3	930	38	1
1241600	60	540510	Glenholme East	2403	East Ward	24	Rotorua District	04	Bay of Plenty Region	2.79515e+06	6.33437e+06	1	1241600	7	1022	21	2
2159700	81	573200	Aro Street-Nairn Street	4703	Lambton Ward	47	Wellington City	09	Wellington Region	2.65825e+06	5.9882e+06	1	2159700	5	974	28	2
586901	117	518902	Lynfield South	702	Avondale-Roskill Ward	7	Auckland City	02	Auckland Region	2.66302e+06	6.47392e+06	1	586901	7	1016	41	2
587000	105	518901	Lynfield North	702	Avondale-Roskill Ward	7	Auckland City	02	Auckland Region	2.66358e+06	6.47424e+06	1	587000	5	972	37	2
2163800	33	576300	Newtown West	4705	Southern Ward	47	Wellington City	09	Wellington Region	2.65872e+06	5.987e+06	1	2163800	6	976	12	2
1246000	3	540700	Whaka	2403	East Ward	24	Rotorua District	04	Bay of Plenty Region	2.7952e+06	6.3331e+06	1	1246000	9	1099	1	3
1244700	321	540000	Springfield	2404	South Ward	24	Rotorua District	04	Bay of Plenty Region	2.79405e+06	6.33326e+06	1	1244700	7	1016	112	2
1244900	240	540000	Springfield	2404	South Ward	24	Rotorua District	04	Bay of Plenty Region	2.79395e+06	6.33304e+06	1	1244900	4	940	84	2
2162400	132	575600	Brooklyn	4703	Lambton Ward	47	Wellington City	09	Wellington Region	2.65765e+06	5.98729e+06	1	2162400	5	961	46	2
2162500	114	575600	Brooklyn	4703	Lambton Ward	47	Wellington City	09	Wellington Region	2.6578e+06	5.98726e+06	1	2162500	2	916	38	1
1246200	99	540700	Whaka	2403	East Ward	24	Rotorua District	04	Bay of Plenty Region	2.79557e+06	6.33302e+06	1	1246200	9	1099	45	3
1246100	33	540700	Whaka	2403	East Ward	24	Rotorua District	04	Bay of Plenty Region	2.79534e+06	6.33305e+06	1	1246100	9	1099	15	3
1243402	141	540600	Fenton	2403	East Ward	24	Rotorua District	04	Bay of Plenty Region	2.79572e+06	6.33358e+06	1	1243402	10	1248	63	3
1243600	153	540600	Fenton	2403	East Ward	24	Rotorua District	04	Bay of Plenty Region	2.79541e+06	6.33328e+06	1	1243600	9	1135	69	3
1242900	60	540510	Glenholme East	2403	East Ward	24	Rotorua District	04	Bay of Plenty Region	2.7951e+06	6.33348e+06	1	1242900	1	888	20	1
1243800	126	540600	Fenton	2403	East Ward	24	Rotorua District	04	Bay of Plenty Region	2.79599e+06	6.33328e+06	1	1243800	10	1183	57	3
2161500	156	575600	Brooklyn	4703	Lambton Ward	47	Wellington City	09	Wellington Region	2.65731e+06	5.98731e+06	1	2161500	4	935	55	2
2161600	84	575600	Brooklyn	4703	Lambton Ward	47	Wellington City	09	Wellington Region	2.65746e+06	5.98734e+06	1	2161600	5	957	29	2
2161300	126	575600	Brooklyn	4703	Lambton Ward	47	Wellington City	09	Wellington Region	2.6576e+06	5.98765e+06	1	2161300	3	919	42	1
1243900	87	540600	Fenton	2403	East Ward	24	Rotorua District	04	Bay of Plenty Region	2.79562e+06	6.33312e+06	1	1243900	10	1183	39	3
1243200	135	540600	Fenton	2403	East Ward	24	Rotorua District	04	Bay of Plenty Region	2.79546e+06	6.33383e+06	1	1243200	4	947	47	2
2161202	39	575600	Brooklyn	4703	Lambton Ward	47	Wellington City	09	Wellington Region	2.65754e+06	5.98764e+06	1	2161202	2	918	13	1
1244300	93	540000	Springfield	2404	South Ward	24	Rotorua District	04	Bay of Plenty Region	2.79406e+06	6.3335e+06	1	1244300	4	946	33	2
1244200	114	540000	Springfield	2404	South Ward	24	Rotorua District	04	Bay of Plenty Region	2.79391e+06	6.33365e+06	1	1244200	2	916	38	1
1243300	135	540600	Fenton	2403	East Ward	24	Rotorua District	04	Bay of Plenty Region	2.79552e+06	6.33362e+06	1	1243300	10	1170	61	3
2161400	117	575600	Brooklyn	4703	Lambton Ward	47	Wellington City	09	Wellington Region	2.65743e+06	5.98749e+06	1	2161400	4	940	41	2
592700	186	519720	Onehunga North East	706	Tamaki-Maungakiekie Ward	7	Auckland City	02	Auckland Region	2.66985e+06	6.47573e+06	1	592700	2	912	61	1
2164902	60	576300	Newtown West	4705	Southern Ward	47	Wellington City	09	Wellington Region	2.6588e+06	5.98662e+06	1	2164902	7	1006	21	2
2164400	6	576300	Newtown West	4705	Southern Ward	47	Wellington City	09	Wellington Region	2.6586e+06	5.98642e+06	1	2164400	5	962	2	2
2164500	117	576300	Newtown West	4705	Southern Ward	47	Wellington City	09	Wellington Region	2.65861e+06	5.98651e+06	1	2164500	5	963	41	2
2164700	189	576300	Newtown West	4705	Southern Ward	47	Wellington City	09	Wellington Region	2.65883e+06	5.9868e+06	1	2164700	8	1037	85	3
1246400	48	540700	Whaka	2403	East Ward	24	Rotorua District	04	Bay of Plenty Region	2.79533e+06	6.3329e+06	1	1246400	10	1158	22	3
592500	162	519720	Onehunga North East	706	Tamaki-Maungakiekie Ward	7	Auckland City	02	Auckland Region	2.67003e+06	6.47585e+06	1	592500	4	947	57	2
2163200	129	575600	Brooklyn	4703	Lambton Ward	47	Wellington City	09	Wellington Region	2.65805e+06	5.98713e+06	1	2163200	1	892	43	1
2163500	69	576300	Newtown West	4705	Southern Ward	47	Wellington City	09	Wellington Region	2.65885e+06	5.98716e+06	1	2163500	7	1018	24	2
2162800	72	575600	Brooklyn	4703	Lambton Ward	47	Wellington City	09	Wellington Region	2.65795e+06	5.98754e+06	1	2162800	1	898	24	1
2163700	63	576300	Newtown West	4705	Southern Ward	47	Wellington City	09	Wellington Region	2.65875e+06	5.98707e+06	1	2163700	7	1018	22	2
2163000	57	575600	Brooklyn	4703	Lambton Ward	47	Wellington City	09	Wellington Region	2.65809e+06	5.98739e+06	1	2163000	1	898	19	1
2163400	87	576300	Newtown West	4705	Southern Ward	47	Wellington City	09	Wellington Region	2.65878e+06	5.98721e+06	1	2163400	3	930	29	1
2163300	186	576300	Newtown West	4705	Southern Ward	47	Wellington City	09	Wellington Region	2.6587e+06	5.98727e+06	1	2163300	10	1306	84	3
2163600	18	576300	Newtown West	4705	Southern Ward	47	Wellington City	09	Wellington Region	2.65865e+06	5.98704e+06	1	2163600	3	930	6	1
2162300	129	575600	Brooklyn	4703	Lambton Ward	47	Wellington City	09	Wellington Region	2.65773e+06	5.98749e+06	1	2162300	7	1019	45	2
2162200	99	575600	Brooklyn	4703	Lambton Ward	47	Wellington City	09	Wellington Region	2.65787e+06	5.98746e+06	1	2162200	3	935	33	1
2166600	90	576300	Newtown West	4705	Southern Ward	47	Wellington City	09	Wellington Region	2.65889e+06	5.98586e+06	1	2166600	4	940	31	2
2165800	63	576300	Newtown West	4705	Southern Ward	47	Wellington City	09	Wellington Region	2.6589e+06	5.98609e+06	1	2165800	8	1036	28	3
2167300	144	576400	Newtown East	4705	Southern Ward	47	Wellington City	09	Wellington Region	2.65911e+06	5.98667e+06	1	2167300	8	1064	65	3
593800	120	519720	Onehunga North East	706	Tamaki-Maungakiekie Ward	7	Auckland City	02	Auckland Region	2.66964e+06	6.47519e+06	1	593800	4	940	42	2
594400	183	519720	Onehunga North East	706	Tamaki-Maungakiekie Ward	7	Auckland City	02	Auckland Region	2.66997e+06	6.47484e+06	1	594400	9	1079	82	3
2166900	57	576400	Newtown East	4705	Southern Ward	47	Wellington City	09	Wellington Region	2.65901e+06	5.9868e+06	1	2166900	8	1047	26	3
2167100	63	576400	Newtown East	4705	Southern Ward	47	Wellington City	09	Wellington Region	2.65912e+06	5.98691e+06	1	2167100	5	967	22	2
593400	186	519720	Onehunga North East	706	Tamaki-Maungakiekie Ward	7	Auckland City	02	Auckland Region	2.66949e+06	6.47535e+06	1	593400	2	918	61	1
593900	114	519720	Onehunga North East	706	Tamaki-Maungakiekie Ward	7	Auckland City	02	Auckland Region	2.66966e+06	6.47501e+06	1	593900	6	980	40	2
594300	171	519720	Onehunga North East	706	Tamaki-Maungakiekie Ward	7	Auckland City	02	Auckland Region	2.67e+06	6.47509e+06	1	594300	4	950	60	2
2166300	102	576300	Newtown West	4705	Southern Ward	47	Wellington City	09	Wellington Region	2.65893e+06	5.98558e+06	1	2166300	7	1028	36	2
592400	168	519720	Onehunga North East	706	Tamaki-Maungakiekie Ward	7	Auckland City	02	Auckland Region	2.67019e+06	6.47586e+06	1	592400	3	929	55	1
2164901	66	576300	Newtown West	4705	Southern Ward	47	Wellington City	09	Wellington Region	2.65879e+06	5.98671e+06	1	2164901	7	1006	23	2
2164800	138	576300	Newtown West	4705	Southern Ward	47	Wellington City	09	Wellington Region	2.65873e+06	5.98668e+06	1	2164800	8	1070	62	3
2165100	21	576300	Newtown West	4705	Southern Ward	47	Wellington City	09	Wellington Region	2.65888e+06	5.98674e+06	1	2165100	8	1070	9	3
2163900	105	576300	Newtown West	4705	Southern Ward	47	Wellington City	09	Wellington Region	2.65885e+06	5.98699e+06	1	2163900	6	976	37	2
2165000	135	576300	Newtown West	4705	Southern Ward	47	Wellington City	09	Wellington Region	2.65886e+06	5.98663e+06	1	2165000	7	1015	47	2
2164200	114	576300	Newtown West	4705	Southern Ward	47	Wellington City	09	Wellington Region	2.6586e+06	5.98681e+06	1	2164200	8	1041	51	3
2164000	84	576300	Newtown West	4705	Southern Ward	47	Wellington City	09	Wellington Region	2.65862e+06	5.98695e+06	1	2164000	8	1041	38	3
2165400	183	576300	Newtown West	4705	Southern Ward	47	Wellington City	09	Wellington Region	2.6588e+06	5.98645e+06	1	2165400	6	988	64	2
2165300	129	576300	Newtown West	4705	Southern Ward	47	Wellington City	09	Wellington Region	2.65868e+06	5.9865e+06	1	2165300	6	994	45	2
2165500	192	576300	Newtown West	4705	Southern Ward	47	Wellington City	09	Wellington Region	2.65894e+06	5.98646e+06	1	2165500	8	1034	86	3
2164100	117	576300	Newtown West	4705	Southern Ward	47	Wellington City	09	Wellington Region	2.65869e+06	5.9869e+06	1	2164100	5	960	41	2
2164600	72	576300	Newtown West	4705	Southern Ward	47	Wellington City	09	Wellington Region	2.65885e+06	5.9869e+06	1	2164600	8	1038	32	3
644900	135	521601	Howick West	806	Howick Ward	8	Manukau City	02	Auckland Region	2.68086e+06	6.47665e+06	1	644900	4	943	47	2
1246500	69	540700	Whaka	2403	East Ward	24	Rotorua District	04	Bay of Plenty Region	2.79548e+06	6.33266e+06	1	1246500	10	1158	31	3
2165200	99	576300	Newtown West	4705	Southern Ward	47	Wellington City	09	Wellington Region	2.65894e+06	5.98666e+06	1	2165200	8	1038	45	3
2164300	138	576300	Newtown West	4705	Southern Ward	47	Wellington City	09	Wellington Region	2.65865e+06	5.98671e+06	1	2164300	5	962	48	2
2165700	66	576300	Newtown West	4705	Southern Ward	47	Wellington City	09	Wellington Region	2.65902e+06	5.98632e+06	1	2165700	7	1023	23	2
2165600	57	576300	Newtown West	4705	Southern Ward	47	Wellington City	09	Wellington Region	2.6589e+06	5.98633e+06	1	2165600	7	1023	20	2
595700	114	519710	Onehunga North West	706	Tamaki-Maungakiekie Ward	7	Auckland City	02	Auckland Region	2.66925e+06	6.47488e+06	1	595700	7	1023	40	2
2167600	66	576400	Newtown East	4705	Southern Ward	47	Wellington City	09	Wellington Region	2.65929e+06	5.9867e+06	1	2167600	8	1038	30	3
2168300	39	576400	Newtown East	4705	Southern Ward	47	Wellington City	09	Wellington Region	2.65966e+06	5.98672e+06	1	2168300	7	1029	14	2
596000	93	519720	Onehunga North East	706	Tamaki-Maungakiekie Ward	7	Auckland City	02	Auckland Region	2.66966e+06	6.47487e+06	1	596000	5	968	33	2
596300	51	519710	Onehunga North West	706	Tamaki-Maungakiekie Ward	7	Auckland City	02	Auckland Region	2.66865e+06	6.47499e+06	1	596300	7	1023	18	2
595500	180	519710	Onehunga North West	706	Tamaki-Maungakiekie Ward	7	Auckland City	02	Auckland Region	2.66908e+06	6.47471e+06	1	595500	6	990	63	2
594902	177	519710	Onehunga North West	706	Tamaki-Maungakiekie Ward	7	Auckland City	02	Auckland Region	2.66902e+06	6.47507e+06	1	594902	8	1069	80	3
595100	174	519710	Onehunga North West	706	Tamaki-Maungakiekie Ward	7	Auckland City	02	Auckland Region	2.66925e+06	6.47513e+06	1	595100	9	1127	78	3
2168400	48	576400	Newtown East	4705	Southern Ward	47	Wellington City	09	Wellington Region	2.65912e+06	5.98659e+06	1	2168400	7	1020	17	2
595000	72	519710	Onehunga North West	706	Tamaki-Maungakiekie Ward	7	Auckland City	02	Auckland Region	2.66913e+06	6.47523e+06	1	595000	6	976	25	2
596401	39	519710	Onehunga North West	706	Tamaki-Maungakiekie Ward	7	Auckland City	02	Auckland Region	2.6686e+06	6.47489e+06	1	596401	7	1023	14	2
2168600	108	576400	Newtown East	4705	Southern Ward	47	Wellington City	09	Wellington Region	2.65915e+06	5.98646e+06	1	2168600	8	1045	49	3
2169200	105	576400	Newtown East	4705	Southern Ward	47	Wellington City	09	Wellington Region	2.65935e+06	5.98645e+06	1	2169200	9	1089	47	3
594800	120	519710	Onehunga North West	706	Tamaki-Maungakiekie Ward	7	Auckland City	02	Auckland Region	2.66879e+06	6.47513e+06	1	594800	6	976	42	2
202600	33	508620	Sunnybrae	503	Harbour Ward	5	North Shore City	02	Auckland Region	2.66573e+06	6.48934e+06	1	202600	2	915	11	1
596502	84	519710	Onehunga North West	706	Tamaki-Maungakiekie Ward	7	Auckland City	02	Auckland Region	2.66873e+06	6.47478e+06	1	596502	10	1175	38	3
596501	111	519710	Onehunga North West	706	Tamaki-Maungakiekie Ward	7	Auckland City	02	Auckland Region	2.66857e+06	6.47477e+06	1	596501	10	1175	50	3
594500	201	519710	Onehunga North West	706	Tamaki-Maungakiekie Ward	7	Auckland City	02	Auckland Region	2.66888e+06	6.47543e+06	1	594500	5	968	70	2
2166100	120	576300	Newtown West	4705	Southern Ward	47	Wellington City	09	Wellington Region	2.65881e+06	5.98554e+06	1	2166100	10	1257	54	3
2167000	60	576400	Newtown East	4705	Southern Ward	47	Wellington City	09	Wellington Region	2.65904e+06	5.98673e+06	1	2167000	8	1047	27	3
594000	213	519720	Onehunga North East	706	Tamaki-Maungakiekie Ward	7	Auckland City	02	Auckland Region	2.66982e+06	6.47522e+06	1	594000	3	919	70	1
2166500	153	576300	Newtown West	4705	Southern Ward	47	Wellington City	09	Wellington Region	2.65892e+06	5.98576e+06	1	2166500	3	928	50	1
2165900	84	576300	Newtown West	4705	Southern Ward	47	Wellington City	09	Wellington Region	2.65904e+06	5.98618e+06	1	2165900	8	1036	38	3
593500	144	519710	Onehunga North West	706	Tamaki-Maungakiekie Ward	7	Auckland City	02	Auckland Region	2.66922e+06	6.47533e+06	1	593500	1	897	48	1
594600	171	519710	Onehunga North West	706	Tamaki-Maungakiekie Ward	7	Auckland City	02	Auckland Region	2.66907e+06	6.47543e+06	1	594600	4	953	60	2
593600	147	519720	Onehunga North East	706	Tamaki-Maungakiekie Ward	7	Auckland City	02	Auckland Region	2.66939e+06	6.47512e+06	1	593600	8	1033	66	3
2167400	174	576400	Newtown East	4705	Southern Ward	47	Wellington City	09	Wellington Region	2.65921e+06	5.98682e+06	1	2167400	5	967	61	2
593300	198	519720	Onehunga North East	706	Tamaki-Maungakiekie Ward	7	Auckland City	02	Auckland Region	2.66944e+06	6.47548e+06	1	593300	4	936	69	2
2166400	114	576300	Newtown West	4705	Southern Ward	47	Wellington City	09	Wellington Region	2.65899e+06	5.98563e+06	1	2166400	6	983	40	2
2166200	135	576300	Newtown West	4705	Southern Ward	47	Wellington City	09	Wellington Region	2.65882e+06	5.98565e+06	1	2166200	10	1255	61	3
2166800	204	576300	Newtown West	4705	Southern Ward	47	Wellington City	09	Wellington Region	2.65892e+06	5.98597e+06	1	2166800	9	1085	92	3
594100	174	519720	Onehunga North East	706	Tamaki-Maungakiekie Ward	7	Auckland City	02	Auckland Region	2.66983e+06	6.47492e+06	1	594100	9	1106	78	3
593700	162	519720	Onehunga North East	706	Tamaki-Maungakiekie Ward	7	Auckland City	02	Auckland Region	2.66951e+06	6.47512e+06	1	593700	3	922	53	1
2166700	75	576300	Newtown West	4705	Southern Ward	47	Wellington City	09	Wellington Region	2.65899e+06	5.98588e+06	1	2166700	7	1023	26	2
2167200	45	576400	Newtown East	4705	Southern Ward	47	Wellington City	09	Wellington Region	2.65914e+06	5.98673e+06	1	2167200	8	1064	20	3
593100	99	519720	Onehunga North East	706	Tamaki-Maungakiekie Ward	7	Auckland City	02	Auckland Region	2.66964e+06	6.47559e+06	1	593100	3	930	33	1
598200	162	519810	Onehunga South West	706	Tamaki-Maungakiekie Ward	7	Auckland City	02	Auckland Region	2.66844e+06	6.47398e+06	1	598200	4	944	57	2
711164	114	523106	Millhouse	807	Botany-Clevedon Ward	8	Manukau City	02	Auckland Region	2.68096e+06	6.47407e+06	1	711164	2	900	38	1
729300	273	524404	Favona North	801	Mangere Ward	8	Manukau City	02	Auckland Region	2.67199e+06	6.4712e+06	1	729300	9	1119	123	3
597900	60	519810	Onehunga South West	706	Tamaki-Maungakiekie Ward	7	Auckland City	02	Auckland Region	2.66858e+06	6.47419e+06	1	597900	5	954	21	2
2170700	243	576400	Newtown East	4705	Southern Ward	47	Wellington City	09	Wellington Region	2.65939e+06	5.9861e+06	1	2170700	9	1138	109	3
598001	69	519810	Onehunga South West	706	Tamaki-Maungakiekie Ward	7	Auckland City	02	Auckland Region	2.66867e+06	6.47419e+06	1	598001	2	916	23	1
711148	54	523105	Golfland	807	Botany-Clevedon Ward	8	Manukau City	02	Auckland Region	2.68074e+06	6.47341e+06	1	711148	5	963	19	2
2170600	99	576400	Newtown East	4705	Southern Ward	47	Wellington City	09	Wellington Region	2.65923e+06	5.98604e+06	1	2170600	6	983	35	2
2170101	69	576400	Newtown East	4705	Southern Ward	47	Wellington City	09	Wellington Region	2.65947e+06	5.98642e+06	1	2170101	8	1032	31	3
2170102	138	576400	Newtown East	4705	Southern Ward	47	Wellington City	09	Wellington Region	2.65949e+06	5.98651e+06	1	2170102	8	1032	62	3
2169901	39	576400	Newtown East	4705	Southern Ward	47	Wellington City	09	Wellington Region	2.65952e+06	5.98652e+06	1	2169901	9	1089	18	3
204200	84	508620	Sunnybrae	503	Harbour Ward	5	North Shore City	02	Auckland Region	2.66598e+06	6.48881e+06	1	204200	5	959	29	2
204000	114	508620	Sunnybrae	503	Harbour Ward	5	North Shore City	02	Auckland Region	2.66587e+06	6.48893e+06	1	204000	5	959	40	2
204701	87	508620	Sunnybrae	503	Harbour Ward	5	North Shore City	02	Auckland Region	2.66629e+06	6.48845e+06	1	204701	7	1024	30	2
597600	219	519810	Onehunga South West	706	Tamaki-Maungakiekie Ward	7	Auckland City	02	Auckland Region	2.6687e+06	6.47446e+06	1	597600	2	912	72	1
595400	105	519710	Onehunga North West	706	Tamaki-Maungakiekie Ward	7	Auckland City	02	Auckland Region	2.66902e+06	6.47493e+06	1	595400	7	1024	37	2
2168800	75	576400	Newtown East	4705	Southern Ward	47	Wellington City	09	Wellington Region	2.65921e+06	5.98637e+06	1	2168800	8	1056	34	3
2168700	48	576400	Newtown East	4705	Southern Ward	47	Wellington City	09	Wellington Region	2.65911e+06	5.98634e+06	1	2168700	8	1056	22	3
596100	159	519710	Onehunga North West	706	Tamaki-Maungakiekie Ward	7	Auckland City	02	Auckland Region	2.66849e+06	6.47505e+06	1	596100	7	1008	56	2
595200	228	519710	Onehunga North West	706	Tamaki-Maungakiekie Ward	7	Auckland City	02	Auckland Region	2.66879e+06	6.47499e+06	1	595200	8	1033	103	3
595800	159	519710	Onehunga North West	706	Tamaki-Maungakiekie Ward	7	Auckland City	02	Auckland Region	2.66928e+06	6.47472e+06	1	595800	4	950	56	2
594901	132	519710	Onehunga North West	706	Tamaki-Maungakiekie Ward	7	Auckland City	02	Auckland Region	2.66897e+06	6.47523e+06	1	594901	5	968	46	2
594700	255	519710	Onehunga North West	706	Tamaki-Maungakiekie Ward	7	Auckland City	02	Auckland Region	2.6688e+06	6.47528e+06	1	594700	6	987	89	2
2168900	87	576400	Newtown East	4705	Southern Ward	47	Wellington City	09	Wellington Region	2.65914e+06	5.98623e+06	1	2168900	9	1086	39	3
2169000	54	576400	Newtown East	4705	Southern Ward	47	Wellington City	09	Wellington Region	2.65923e+06	5.98627e+06	1	2169000	8	1056	24	3
595600	87	519710	Onehunga North West	706	Tamaki-Maungakiekie Ward	7	Auckland City	02	Auckland Region	2.66923e+06	6.47499e+06	1	595600	7	1023	30	2
2169101	294	576400	Newtown East	4705	Southern Ward	47	Wellington City	09	Wellington Region	2.65935e+06	5.98662e+06	1	2169101	10	1190	132	3
595900	87	519720	Onehunga North East	706	Tamaki-Maungakiekie Ward	7	Auckland City	02	Auckland Region	2.66947e+06	6.47492e+06	1	595900	5	968	30	2
2169102	75	576400	Newtown East	4705	Southern Ward	47	Wellington City	09	Wellington Region	2.65933e+06	5.98653e+06	1	2169102	10	1190	34	3
2168500	36	576400	Newtown East	4705	Southern Ward	47	Wellington City	09	Wellington Region	2.65916e+06	5.98653e+06	1	2168500	9	1086	16	3
595300	321	519710	Onehunga North West	706	Tamaki-Maungakiekie Ward	7	Auckland City	02	Auckland Region	2.66887e+06	6.47475e+06	1	595300	8	1071	144	3
596402	21	519710	Onehunga North West	706	Tamaki-Maungakiekie Ward	7	Auckland City	02	Auckland Region	2.6687e+06	6.4749e+06	1	596402	7	1023	7	2
2169300	213	576400	Newtown East	4705	Southern Ward	47	Wellington City	09	Wellington Region	2.65937e+06	5.98631e+06	1	2169300	9	1087	96	3
596200	240	519710	Onehunga North West	706	Tamaki-Maungakiekie Ward	7	Auckland City	02	Auckland Region	2.66839e+06	6.47481e+06	1	596200	5	971	84	2
2171300	105	576200	Berhampore	4705	Southern Ward	47	Wellington City	09	Wellington Region	2.65867e+06	5.98625e+06	1	2171300	6	986	37	2
730300	195	524404	Favona North	801	Mangere Ward	8	Manukau City	02	Auckland Region	2.67164e+06	6.47084e+06	1	730300	10	1150	88	3
730601	24	524404	Favona North	801	Mangere Ward	8	Manukau City	02	Auckland Region	2.67184e+06	6.47094e+06	1	730601	9	1115	11	3
206800	162	508610	Monarch Park	503	Harbour Ward	5	North Shore City	02	Auckland Region	2.66451e+06	6.48772e+06	1	206800	3	918	53	1
599900	87	519820	Onehunga South East	706	Tamaki-Maungakiekie Ward	7	Auckland City	02	Auckland Region	2.66972e+06	6.47462e+06	1	599900	10	1312	39	3
1122600	15	535241	Karapiro	1703	Maungatautari Ward	17	Waipa District	03	Waikato Region	2.72928e+06	6.36456e+06	1	1122600	1	896	5	1
730900	192	524405	Favona South	801	Mangere Ward	8	Manukau City	02	Auckland Region	2.67119e+06	6.4701e+06	1	730900	8	1066	86	3
731000	105	524405	Favona South	801	Mangere Ward	8	Manukau City	02	Auckland Region	2.67112e+06	6.47015e+06	1	731000	9	1115	47	3
599200	66	519820	Onehunga South East	706	Tamaki-Maungakiekie Ward	7	Auckland City	02	Auckland Region	2.6695e+06	6.47478e+06	1	599200	6	988	23	2
2172600	96	576200	Berhampore	4705	Southern Ward	47	Wellington City	09	Wellington Region	2.65853e+06	5.98571e+06	1	2172600	8	1071	43	3
730702	165	524405	Favona South	801	Mangere Ward	8	Manukau City	02	Auckland Region	2.67153e+06	6.4701e+06	1	730702	8	1045	74	3
711177	165	523105	Golfland	807	Botany-Clevedon Ward	8	Manukau City	02	Auckland Region	2.68064e+06	6.47391e+06	1	711177	2	907	54	1
2171200	243	576200	Berhampore	4705	Southern Ward	47	Wellington City	09	Wellington Region	2.65851e+06	5.9859e+06	1	2171200	8	1049	109	3
204500	165	508620	Sunnybrae	503	Harbour Ward	5	North Shore City	02	Auckland Region	2.66629e+06	6.48876e+06	1	204500	1	888	54	1
597800	141	519810	Onehunga South West	706	Tamaki-Maungakiekie Ward	7	Auckland City	02	Auckland Region	2.66846e+06	6.47421e+06	1	597800	6	979	49	2
203900	57	508620	Sunnybrae	503	Harbour Ward	5	North Shore City	02	Auckland Region	2.66574e+06	6.48887e+06	1	203900	4	937	20	2
597000	87	519810	Onehunga South West	706	Tamaki-Maungakiekie Ward	7	Auckland City	02	Auckland Region	2.66828e+06	6.47408e+06	1	597000	2	905	29	1
2170800	156	576400	Newtown East	4705	Southern Ward	47	Wellington City	09	Wellington Region	2.65952e+06	5.98617e+06	1	2170800	9	1126	70	3
2170500	42	576400	Newtown East	4705	Southern Ward	47	Wellington City	09	Wellington Region	2.6594e+06	5.98623e+06	1	2170500	6	983	15	2
2171000	387	576400	Newtown East	4705	Southern Ward	47	Wellington City	09	Wellington Region	2.65909e+06	5.98603e+06	1	2171000	10	1462	174	3
2169402	6	576400	Newtown East	4705	Southern Ward	47	Wellington City	09	Wellington Region	2.65989e+06	5.98649e+06	1	2169402	5	967	2	2
2169401	108	576400	Newtown East	4705	Southern Ward	47	Wellington City	09	Wellington Region	2.65974e+06	5.98655e+06	1	2169401	5	967	38	2
204300	132	508620	Sunnybrae	503	Harbour Ward	5	North Shore City	02	Auckland Region	2.66613e+06	6.48893e+06	1	204300	4	945	46	2
596600	132	519710	Onehunga North West	706	Tamaki-Maungakiekie Ward	7	Auckland City	02	Auckland Region	2.66868e+06	6.47465e+06	1	596600	5	962	46	2
204100	54	508620	Sunnybrae	503	Harbour Ward	5	North Shore City	02	Auckland Region	2.66599e+06	6.48906e+06	1	204100	7	1024	19	2
1934700	234	568201	Taita North	4603	Northern Ward	46	Lower Hutt City	09	Wellington Region	2.67502e+06	6.0025e+06	1	1934700	10	1295	105	3
597500	168	519810	Onehunga South West	706	Tamaki-Maungakiekie Ward	7	Auckland City	02	Auckland Region	2.66854e+06	6.47447e+06	1	597500	3	935	55	1
204400	90	508620	Sunnybrae	503	Harbour Ward	5	North Shore City	02	Auckland Region	2.66614e+06	6.48863e+06	1	204400	4	945	31	2
596900	183	519810	Onehunga South West	706	Tamaki-Maungakiekie Ward	7	Auckland City	02	Auckland Region	2.66839e+06	6.47444e+06	1	596900	7	1011	64	2
204702	60	508620	Sunnybrae	502	Central Ward	5	North Shore City	02	Auckland Region	2.66643e+06	6.48832e+06	1	204702	7	1024	21	2
598002	42	519810	Onehunga South West	706	Tamaki-Maungakiekie Ward	7	Auckland City	02	Auckland Region	2.66877e+06	6.47427e+06	1	598002	5	954	15	2
203700	252	508620	Sunnybrae	503	Harbour Ward	5	North Shore City	02	Auckland Region	2.6657e+06	6.48908e+06	1	203700	6	988	88	2
596800	204	519810	Onehunga South West	706	Tamaki-Maungakiekie Ward	7	Auckland City	02	Auckland Region	2.66825e+06	6.47442e+06	1	596800	6	982	71	2
2170901	57	576400	Newtown East	4705	Southern Ward	47	Wellington City	09	Wellington Region	2.65924e+06	5.98598e+06	1	2170901	6	984	20	2
2170200	90	576400	Newtown East	4705	Southern Ward	47	Wellington City	09	Wellington Region	2.65955e+06	5.98634e+06	1	2170200	4	939	31	2
204600	99	508620	Sunnybrae	503	Harbour Ward	5	North Shore City	02	Auckland Region	2.66621e+06	6.48854e+06	1	204600	6	999	35	2
207502	63	508610	Monarch Park	503	Harbour Ward	5	North Shore City	02	Auckland Region	2.66517e+06	6.48762e+06	1	207502	4	942	22	2
732801	174	524530	Harania East	801	Mangere Ward	8	Manukau City	02	Auckland Region	2.67286e+06	6.4696e+06	1	732801	10	1207	78	3
732200	177	524530	Harania East	801	Mangere Ward	8	Manukau City	02	Auckland Region	2.67265e+06	6.46988e+06	1	732200	10	1196	80	3
732002	72	524530	Harania East	801	Mangere Ward	8	Manukau City	02	Auckland Region	2.67235e+06	6.46984e+06	1	732002	10	1147	32	3
731700	129	524530	Harania East	801	Mangere Ward	8	Manukau City	02	Auckland Region	2.67266e+06	6.47024e+06	1	731700	10	1211	58	3
731300	111	524530	Harania East	801	Mangere Ward	8	Manukau City	02	Auckland Region	2.67248e+06	6.47021e+06	1	731300	8	1069	50	3
207700	201	508610	Monarch Park	503	Harbour Ward	5	North Shore City	02	Auckland Region	2.66489e+06	6.48723e+06	1	207700	3	930	66	1
208000	63	508610	Monarch Park	503	Harbour Ward	5	North Shore City	02	Auckland Region	2.66486e+06	6.48704e+06	1	208000	3	919	21	1
732300	120	524530	Harania East	801	Mangere Ward	8	Manukau City	02	Auckland Region	2.67276e+06	6.46983e+06	1	732300	10	1202	54	3
732500	117	524530	Harania East	801	Mangere Ward	8	Manukau City	02	Auckland Region	2.67301e+06	6.46987e+06	1	732500	10	1313	53	3
731200	189	524530	Harania East	801	Mangere Ward	8	Manukau City	02	Auckland Region	2.67265e+06	6.47029e+06	1	731200	8	1066	85	3
207400	123	508610	Monarch Park	503	Harbour Ward	5	North Shore City	02	Auckland Region	2.66478e+06	6.48753e+06	1	207400	2	906	41	1
208100	114	508610	Monarch Park	503	Harbour Ward	5	North Shore City	02	Auckland Region	2.66488e+06	6.48746e+06	1	208100	3	919	38	1
731600	210	524530	Harania East	801	Mangere Ward	8	Manukau City	02	Auckland Region	2.6729e+06	6.47003e+06	1	731600	10	1155	94	3
731400	75	524530	Harania East	801	Mangere Ward	8	Manukau City	02	Auckland Region	2.67255e+06	6.4701e+06	1	731400	10	1150	34	3
2174300	90	577000	Lyall Bay	4704	Eastern Ward	47	Wellington City	09	Wellington Region	2.65988e+06	5.98477e+06	1	2174300	7	1022	31	2
2173000	99	576200	Berhampore	4705	Southern Ward	47	Wellington City	09	Wellington Region	2.65847e+06	5.98563e+06	1	2173000	5	957	35	2
207900	153	508610	Monarch Park	503	Harbour Ward	5	North Shore City	02	Auckland Region	2.66525e+06	6.4873e+06	1	207900	3	920	50	1
207800	144	508610	Monarch Park	503	Harbour Ward	5	North Shore City	02	Auckland Region	2.66512e+06	6.4873e+06	1	207800	2	913	48	1
731106	192	524403	Favona West	801	Mangere Ward	8	Manukau City	02	Auckland Region	2.67095e+06	6.46971e+06	1	731106	10	1238	86	3
731800	93	524530	Harania East	801	Mangere Ward	8	Manukau City	02	Auckland Region	2.67233e+06	6.46999e+06	1	731800	9	1106	42	3
729902	279	524403	Favona West	801	Mangere Ward	8	Manukau City	02	Auckland Region	2.67085e+06	6.47032e+06	1	729902	10	1200	126	3
730706	315	524405	Favona South	801	Mangere Ward	8	Manukau City	02	Auckland Region	2.67173e+06	6.47024e+06	1	730706	8	1062	142	3
206900	78	508610	Monarch Park	503	Harbour Ward	5	North Shore City	02	Auckland Region	2.66437e+06	6.48758e+06	1	206900	1	896	26	1
206500	174	508610	Monarch Park	503	Harbour Ward	5	North Shore City	02	Auckland Region	2.66436e+06	6.48786e+06	1	206500	3	924	57	1
600000	72	519820	Onehunga South East	706	Tamaki-Maungakiekie Ward	7	Auckland City	02	Auckland Region	2.66988e+06	6.47469e+06	1	600000	2	913	24	1
730707	204	524405	Favona South	801	Mangere Ward	8	Manukau City	02	Auckland Region	2.67131e+06	6.46992e+06	1	730707	5	966	71	2
730708	138	524405	Favona South	801	Mangere Ward	8	Manukau City	02	Auckland Region	2.67145e+06	6.46998e+06	1	730708	8	1062	62	3
730500	222	524404	Favona North	801	Mangere Ward	8	Manukau City	02	Auckland Region	2.67177e+06	6.47087e+06	1	730500	10	1325	100	3
730602	66	524404	Favona North	801	Mangere Ward	8	Manukau City	02	Auckland Region	2.67195e+06	6.47098e+06	1	730602	9	1115	30	3
2172300	219	576200	Berhampore	4705	Southern Ward	47	Wellington City	09	Wellington Region	2.65861e+06	5.98546e+06	1	2172300	10	1327	99	3
2171900	87	576200	Berhampore	4705	Southern Ward	47	Wellington City	09	Wellington Region	2.65872e+06	5.98579e+06	1	2171900	4	951	30	2
730703	996	524405	Favona South	801	Mangere Ward	8	Manukau City	02	Auckland Region	2.67196e+06	6.47036e+06	1	730703	9	1102	448	3
599300	126	519820	Onehunga South East	706	Tamaki-Maungakiekie Ward	7	Auckland City	02	Auckland Region	2.66961e+06	6.47478e+06	1	599300	10	1381	57	3
730002	327	524404	Favona North	801	Mangere Ward	8	Manukau City	02	Auckland Region	2.67122e+06	6.47037e+06	1	730002	10	1233	147	3
730100	240	524404	Favona North	801	Mangere Ward	8	Manukau City	02	Auckland Region	2.67139e+06	6.47081e+06	1	730100	8	1068	108	3
2172000	186	576200	Berhampore	4705	Southern Ward	47	Wellington City	09	Wellington Region	2.65864e+06	5.98562e+06	1	2172000	10	1204	84	3
2171400	114	576200	Berhampore	4705	Southern Ward	47	Wellington City	09	Wellington Region	2.65856e+06	5.98604e+06	1	2171400	6	986	40	2
729903	237	524403	Favona West	801	Mangere Ward	8	Manukau City	02	Auckland Region	2.67088e+06	6.47014e+06	1	729903	10	1181	107	3
730709	147	524405	Favona South	801	Mangere Ward	8	Manukau City	02	Auckland Region	2.67143e+06	6.46983e+06	1	730709	8	1042	66	3
730701	210	524405	Favona South	801	Mangere Ward	8	Manukau City	02	Auckland Region	2.67136e+06	6.47008e+06	1	730701	8	1041	94	3
730001	321	524404	Favona North	801	Mangere Ward	8	Manukau City	02	Auckland Region	2.6711e+06	6.47061e+06	1	730001	8	1034	144	3
2172700	141	576200	Berhampore	4705	Southern Ward	47	Wellington City	09	Wellington Region	2.65851e+06	5.98546e+06	1	2172700	6	980	49	2
2172100	93	576200	Berhampore	4705	Southern Ward	47	Wellington City	09	Wellington Region	2.65875e+06	5.98566e+06	1	2172100	8	1043	42	3
2171600	102	576200	Berhampore	4705	Southern Ward	47	Wellington City	09	Wellington Region	2.65867e+06	5.98598e+06	1	2171600	10	1180	46	3
2171700	90	576200	Berhampore	4705	Southern Ward	47	Wellington City	09	Wellington Region	2.65878e+06	5.98599e+06	1	2171700	6	986	31	2
730800	369	524405	Favona South	801	Mangere Ward	8	Manukau City	02	Auckland Region	2.67141e+06	6.47024e+06	1	730800	10	1204	166	3
730200	246	524404	Favona North	801	Mangere Ward	8	Manukau City	02	Auckland Region	2.6714e+06	6.47063e+06	1	730200	9	1085	111	3
730400	186	524404	Favona North	801	Mangere Ward	8	Manukau City	02	Auckland Region	2.67156e+06	6.47062e+06	1	730400	8	1069	84	3
2172200	138	576200	Berhampore	4705	Southern Ward	47	Wellington City	09	Wellington Region	2.6587e+06	5.98554e+06	1	2172200	4	949	48	2
2171800	165	576200	Berhampore	4705	Southern Ward	47	Wellington City	09	Wellington Region	2.65873e+06	5.98587e+06	1	2171800	6	986	58	2
599100	72	519820	Onehunga South East	706	Tamaki-Maungakiekie Ward	7	Auckland City	02	Auckland Region	2.66941e+06	6.47479e+06	1	599100	6	988	25	2
729400	54	524404	Favona North	801	Mangere Ward	8	Manukau City	02	Auckland Region	2.67117e+06	6.47086e+06	1	729400	8	1049	24	3
2175700	33	577000	Lyall Bay	4704	Eastern Ward	47	Wellington City	09	Wellington Region	2.66151e+06	5.98396e+06	1	2175700	8	1036	15	3
603202	45	519900	Oranga	706	Tamaki-Maungakiekie Ward	7	Auckland City	02	Auckland Region	2.67023e+06	6.47509e+06	1	603202	8	1068	20	3
734201	312	524530	Harania East	801	Mangere Ward	8	Manukau City	02	Auckland Region	2.67235e+06	6.46968e+06	1	734201	10	1245	140	3
733202	150	524530	Harania East	801	Mangere Ward	8	Manukau City	02	Auckland Region	2.67266e+06	6.46948e+06	1	733202	10	1413	68	3
732901	153	524530	Harania East	801	Mangere Ward	8	Manukau City	02	Auckland Region	2.67307e+06	6.46951e+06	1	732901	10	1162	69	3
734007	168	524510	Harania North	801	Mangere Ward	8	Manukau City	02	Auckland Region	2.67219e+06	6.47012e+06	1	734007	9	1132	76	3
603201	108	519900	Oranga	706	Tamaki-Maungakiekie Ward	7	Auckland City	02	Auckland Region	2.67013e+06	6.47514e+06	1	603201	8	1068	49	3
603400	165	519900	Oranga	706	Tamaki-Maungakiekie Ward	7	Auckland City	02	Auckland Region	2.67012e+06	6.47485e+06	1	603400	7	1020	58	2
733800	288	524510	Harania North	801	Mangere Ward	8	Manukau City	02	Auckland Region	2.67172e+06	6.46987e+06	1	733800	10	1285	130	3
2173100	96	576200	Berhampore	4705	Southern Ward	47	Wellington City	09	Wellington Region	2.65847e+06	5.98554e+06	1	2173100	8	1043	43	3
207302	87	508610	Monarch Park	503	Harbour Ward	5	North Shore City	02	Auckland Region	2.66464e+06	6.48736e+06	1	207302	2	904	29	1
732700	141	524530	Harania East	801	Mangere Ward	8	Manukau City	02	Auckland Region	2.67264e+06	6.46965e+06	1	732700	10	1148	63	3
732100	108	524530	Harania East	801	Mangere Ward	8	Manukau City	02	Auckland Region	2.67254e+06	6.46989e+06	1	732100	9	1074	49	3
2174200	159	577000	Lyall Bay	4704	Eastern Ward	47	Wellington City	09	Wellington Region	2.65989e+06	5.98493e+06	1	2174200	3	934	52	1
207503	54	508610	Monarch Park	503	Harbour Ward	5	North Shore City	02	Auckland Region	2.66526e+06	6.48752e+06	1	207503	4	942	19	2
207501	192	508610	Monarch Park	503	Harbour Ward	5	North Shore City	02	Auckland Region	2.66502e+06	6.48764e+06	1	207501	3	928	63	1
732802	114	524530	Harania East	801	Mangere Ward	8	Manukau City	02	Auckland Region	2.6728e+06	6.46949e+06	1	732802	10	1214	51	3
207000	165	508610	Monarch Park	503	Harbour Ward	5	North Shore City	02	Auckland Region	2.6646e+06	6.48764e+06	1	207000	4	948	58	2
2174600	198	577000	Lyall Bay	4704	Eastern Ward	47	Wellington City	09	Wellington Region	2.66004e+06	5.98488e+06	1	2174600	7	1000	69	2
731500	240	524530	Harania East	801	Mangere Ward	8	Manukau City	02	Auckland Region	2.67278e+06	6.47006e+06	1	731500	10	1150	108	3
732001	45	524530	Harania East	801	Mangere Ward	8	Manukau City	02	Auckland Region	2.6724e+06	6.46988e+06	1	732001	10	1147	20	3
732601	159	524530	Harania East	801	Mangere Ward	8	Manukau City	02	Auckland Region	2.67319e+06	6.46979e+06	1	732601	10	1204	72	3
207301	75	508610	Monarch Park	503	Harbour Ward	5	North Shore City	02	Auckland Region	2.6646e+06	6.4875e+06	1	207301	2	904	25	1
732400	255	524530	Harania East	801	Mangere Ward	8	Manukau City	02	Auckland Region	2.67294e+06	6.46972e+06	1	732400	10	1154	115	3
207200	105	508610	Monarch Park	503	Harbour Ward	5	North Shore City	02	Auckland Region	2.66443e+06	6.48737e+06	1	207200	1	896	35	1
207600	123	508610	Monarch Park	503	Harbour Ward	5	North Shore City	02	Auckland Region	2.66507e+06	6.48749e+06	1	207600	5	964	43	2
2174400	90	577000	Lyall Bay	4704	Eastern Ward	47	Wellington City	09	Wellington Region	2.6599e+06	5.98462e+06	1	2174400	6	996	31	2
2174500	66	577000	Lyall Bay	4704	Eastern Ward	47	Wellington City	09	Wellington Region	2.66001e+06	5.98472e+06	1	2174500	7	1022	23	2
600100	66	519820	Onehunga South East	706	Tamaki-Maungakiekie Ward	7	Auckland City	02	Auckland Region	2.66985e+06	6.47462e+06	1	600100	2	913	22	1
732602	192	524530	Harania East	801	Mangere Ward	8	Manukau City	02	Auckland Region	2.67309e+06	6.46963e+06	1	732602	10	1206	86	3
732603	102	524530	Harania East	801	Mangere Ward	8	Manukau City	02	Auckland Region	2.67319e+06	6.46968e+06	1	732603	10	1204	46	3
731103	198	524403	Favona West	801	Mangere Ward	8	Manukau City	02	Auckland Region	2.67093e+06	6.4699e+06	1	731103	9	1106	89	3
731900	138	524530	Harania East	801	Mangere Ward	8	Manukau City	02	Auckland Region	2.67244e+06	6.46999e+06	1	731900	9	1106	62	3
2046700	57	571100	Cannons Creek North	4403	Eastern Ward	44	Porirua City	09	Wellington Region	2.66668e+06	6.00545e+06	1	2046700	10	1425	26	3
2046200	75	571100	Cannons Creek North	4403	Eastern Ward	44	Porirua City	09	Wellington Region	2.66634e+06	6.00605e+06	1	2046200	10	1181	34	3
2046300	51	571100	Cannons Creek North	4403	Eastern Ward	44	Porirua City	09	Wellington Region	2.66642e+06	6.00609e+06	1	2046300	10	1181	23	3
2045600	36	571100	Cannons Creek North	4403	Eastern Ward	44	Porirua City	09	Wellington Region	2.66591e+06	6.00632e+06	1	2045600	10	1178	16	3
604100	105	519900	Oranga	706	Tamaki-Maungakiekie Ward	7	Auckland City	02	Auckland Region	2.67072e+06	6.4748e+06	1	604100	10	1208	47	3
603500	114	519900	Oranga	706	Tamaki-Maungakiekie Ward	7	Auckland City	02	Auckland Region	2.67032e+06	6.47494e+06	1	603500	9	1095	51	3
603900	78	519900	Oranga	706	Tamaki-Maungakiekie Ward	7	Auckland City	02	Auckland Region	2.67075e+06	6.47489e+06	1	603900	10	1149	35	3
342000	96	510010	Beachhaven North	503	Harbour Ward	5	North Shore City	02	Auckland Region	2.66086e+06	6.4885e+06	1	342000	6	999	34	2
342801	108	510010	Beachhaven North	503	Harbour Ward	5	North Shore City	02	Auckland Region	2.66134e+06	6.48866e+06	1	342801	5	957	38	2
2175400	114	577000	Lyall Bay	4704	Eastern Ward	47	Wellington City	09	Wellington Region	2.66052e+06	5.98506e+06	1	2175400	6	987	40	2
2174800	204	577000	Lyall Bay	4704	Eastern Ward	47	Wellington City	09	Wellington Region	2.66023e+06	5.98503e+06	1	2174800	7	1018	71	2
603300	114	519900	Oranga	706	Tamaki-Maungakiekie Ward	7	Auckland City	02	Auckland Region	2.67034e+06	6.47507e+06	1	603300	8	1043	51	3
733300	270	524530	Harania East	801	Mangere Ward	8	Manukau City	02	Auckland Region	2.67334e+06	6.46958e+06	1	733300	10	1168	122	3
734008	114	524510	Harania North	801	Mangere Ward	8	Manukau City	02	Auckland Region	2.67202e+06	6.46989e+06	1	734008	10	1299	51	3
2175300	153	577000	Lyall Bay	4704	Eastern Ward	47	Wellington City	09	Wellington Region	2.66035e+06	5.98498e+06	1	2175300	9	1135	69	3
733201	153	524530	Harania East	801	Mangere Ward	8	Manukau City	02	Auckland Region	2.67245e+06	6.46954e+06	1	733201	10	1222	69	3
2175600	21	577000	Lyall Bay	4704	Eastern Ward	47	Wellington City	09	Wellington Region	2.66093e+06	5.98517e+06	1	2175600	9	1135	9	3
732902	147	524530	Harania East	801	Mangere Ward	8	Manukau City	02	Auckland Region	2.67325e+06	6.46941e+06	1	732902	9	1131	66	3
733100	294	524530	Harania East	801	Mangere Ward	8	Manukau City	02	Auckland Region	2.67261e+06	6.46938e+06	1	733100	10	1150	132	3
734009	171	524510	Harania North	801	Mangere Ward	8	Manukau City	02	Auckland Region	2.6722e+06	6.47004e+06	1	734009	9	1073	77	3
733900	273	524510	Harania North	801	Mangere Ward	8	Manukau City	02	Auckland Region	2.67178e+06	6.46976e+06	1	733900	10	1198	123	3
732903	123	524530	Harania East	801	Mangere Ward	8	Manukau City	02	Auckland Region	2.67308e+06	6.46933e+06	1	732903	9	1105	55	3
734101	270	524510	Harania North	801	Mangere Ward	8	Manukau City	02	Auckland Region	2.67208e+06	6.4697e+06	1	734101	10	1212	122	3
734005	66	524510	Harania North	801	Mangere Ward	8	Manukau City	02	Auckland Region	2.6721e+06	6.47012e+06	1	734005	10	1190	30	3
2174700	213	577000	Lyall Bay	4704	Eastern Ward	47	Wellington City	09	Wellington Region	2.66014e+06	5.98501e+06	1	2174700	5	973	75	2
341100	246	510010	Beachhaven North	503	Harbour Ward	5	North Shore City	02	Auckland Region	2.66097e+06	6.48875e+06	1	341100	7	1014	86	2
733502	159	524510	Harania North	801	Mangere Ward	8	Manukau City	02	Auckland Region	2.67139e+06	6.46968e+06	1	733502	10	1320	72	3
733400	135	524530	Harania East	801	Mangere Ward	8	Manukau City	02	Auckland Region	2.67341e+06	6.46971e+06	1	733400	10	1201	61	3
734006	150	524510	Harania North	801	Mangere Ward	8	Manukau City	02	Auckland Region	2.67195e+06	6.46993e+06	1	734006	10	1190	68	3
344200	210	510010	Beachhaven North	503	Harbour Ward	5	North Shore City	02	Auckland Region	2.66112e+06	6.48808e+06	1	344200	7	1005	74	2
606201	186	520000	Te Papapa	706	Tamaki-Maungakiekie Ward	7	Auckland City	02	Auckland Region	2.67096e+06	6.47472e+06	1	606201	9	1136	84	3
605700	213	520000	Te Papapa	706	Tamaki-Maungakiekie Ward	7	Auckland City	02	Auckland Region	2.67009e+06	6.47456e+06	1	605700	8	1065	96	3
344500	126	510020	Beachhaven South	503	Harbour Ward	5	North Shore City	02	Auckland Region	2.66094e+06	6.48786e+06	1	344500	7	1005	44	2
2048500	177	571100	Cannons Creek North	4403	Eastern Ward	44	Porirua City	09	Wellington Region	2.66635e+06	6.0055e+06	1	2048500	10	1248	80	3
2047800	33	571100	Cannons Creek North	4403	Eastern Ward	44	Porirua City	09	Wellington Region	2.66615e+06	6.0058e+06	1	2047800	10	1202	15	3
605800	126	520000	Te Papapa	706	Tamaki-Maungakiekie Ward	7	Auckland City	02	Auckland Region	2.67031e+06	6.47452e+06	1	605800	3	925	42	1
2179700	135	576903	Kilbirnie West	4704	Eastern Ward	47	Wellington City	09	Wellington Region	2.66e+06	5.98645e+06	1	2179700	5	960	47	2
2179900	141	576903	Kilbirnie West	4704	Eastern Ward	47	Wellington City	09	Wellington Region	2.66041e+06	5.98719e+06	1	2179900	6	977	49	2
344400	219	510020	Beachhaven South	503	Harbour Ward	5	North Shore City	02	Auckland Region	2.66113e+06	6.48784e+06	1	344400	4	939	77	2
344300	141	510020	Beachhaven South	503	Harbour Ward	5	North Shore City	02	Auckland Region	2.66088e+06	6.48803e+06	1	344300	6	989	49	2
344901	150	510020	Beachhaven South	503	Harbour Ward	5	North Shore City	02	Auckland Region	2.66138e+06	6.48771e+06	1	344901	9	1110	68	3
2046100	81	571100	Cannons Creek North	4403	Eastern Ward	44	Porirua City	09	Wellington Region	2.66641e+06	6.0062e+06	1	2046100	10	1234	36	3
2045700	117	571100	Cannons Creek North	4403	Eastern Ward	44	Porirua City	09	Wellington Region	2.66618e+06	6.00637e+06	1	2045700	10	1178	53	3
342600	231	510010	Beachhaven North	503	Harbour Ward	5	North Shore City	02	Auckland Region	2.661e+06	6.48837e+06	1	342600	7	999	81	2
2046900	96	571100	Cannons Creek North	4403	Eastern Ward	44	Porirua City	09	Wellington Region	2.66648e+06	6.00548e+06	1	2046900	10	1309	43	3
2046400	60	571100	Cannons Creek North	4403	Eastern Ward	44	Porirua City	09	Wellington Region	2.6665e+06	6.00597e+06	1	2046400	10	1314	27	3
2046500	66	571100	Cannons Creek North	4403	Eastern Ward	44	Porirua City	09	Wellington Region	2.66641e+06	6.00594e+06	1	2046500	10	1181	30	3
341800	246	510010	Beachhaven North	503	Harbour Ward	5	North Shore City	02	Auckland Region	2.66078e+06	6.48885e+06	1	341800	5	956	86	2
603800	162	519900	Oranga	706	Tamaki-Maungakiekie Ward	7	Auckland City	02	Auckland Region	2.67077e+06	6.47503e+06	1	603800	10	1149	73	3
604200	75	519900	Oranga	706	Tamaki-Maungakiekie Ward	7	Auckland City	02	Auckland Region	2.67052e+06	6.47478e+06	1	604200	10	1138	34	3
342500	69	510010	Beachhaven North	503	Harbour Ward	5	North Shore City	02	Auckland Region	2.66088e+06	6.48828e+06	1	342500	4	941	24	2
2047000	99	571100	Cannons Creek North	4403	Eastern Ward	44	Porirua City	09	Wellington Region	2.66661e+06	6.00534e+06	1	2047000	10	1309	45	3
2046600	72	571100	Cannons Creek North	4403	Eastern Ward	44	Porirua City	09	Wellington Region	2.6665e+06	6.00579e+06	1	2046600	10	1314	32	3
2045800	57	571100	Cannons Creek North	4403	Eastern Ward	44	Porirua City	09	Wellington Region	2.66614e+06	6.00635e+06	1	2045800	10	1178	26	3
604000	219	519900	Oranga	706	Tamaki-Maungakiekie Ward	7	Auckland City	02	Auckland Region	2.67095e+06	6.47486e+06	1	604000	9	1090	99	3
603700	174	519900	Oranga	706	Tamaki-Maungakiekie Ward	7	Auckland City	02	Auckland Region	2.67051e+06	6.47498e+06	1	603700	9	1091	78	3
2046000	96	571100	Cannons Creek North	4403	Eastern Ward	44	Porirua City	09	Wellington Region	2.66632e+06	6.00623e+06	1	2046000	10	1234	43	3
342700	231	510010	Beachhaven North	503	Harbour Ward	5	North Shore City	02	Auckland Region	2.66114e+06	6.48855e+06	1	342700	8	1062	104	3
604300	150	519900	Oranga	706	Tamaki-Maungakiekie Ward	7	Auckland City	02	Auckland Region	2.67031e+06	6.47479e+06	1	604300	10	1138	68	3
2181302	12	576903	Kilbirnie West	4704	Eastern Ward	47	Wellington City	09	Wellington Region	2.66033e+06	5.98702e+06	1	2181302	4	944	4	2
2181400	117	576903	Kilbirnie West	4704	Eastern Ward	47	Wellington City	09	Wellington Region	2.6602e+06	5.98697e+06	1	2181400	4	949	41	2
345500	78	510020	Beachhaven South	503	Harbour Ward	5	North Shore City	02	Auckland Region	2.66121e+06	6.48767e+06	1	345500	4	938	27	2
2180500	222	576903	Kilbirnie West	4704	Eastern Ward	47	Wellington City	09	Wellington Region	2.65998e+06	5.98659e+06	1	2180500	4	948	78	2
215000	30	505600	Kumeu	402	Western Ward	4	Rodney District	02	Auckland Region	2.64919e+06	6.49035e+06	1	215000	2	903	10	1
2181800	108	576800	Hataitai	4704	Eastern Ward	47	Wellington City	09	Wellington Region	2.66011e+06	5.9877e+06	1	2181800	6	988	38	2
346000	246	510020	Beachhaven South	503	Harbour Ward	5	North Shore City	02	Auckland Region	2.66171e+06	6.48709e+06	1	346000	6	978	86	2
346100	279	510020	Beachhaven South	503	Harbour Ward	5	North Shore City	02	Auckland Region	2.66204e+06	6.48691e+06	1	346100	4	952	98	2
2180200	84	576903	Kilbirnie West	4704	Eastern Ward	47	Wellington City	09	Wellington Region	2.66023e+06	5.98678e+06	1	2180200	7	1024	29	2
2180900	93	576903	Kilbirnie West	4704	Eastern Ward	47	Wellington City	09	Wellington Region	2.66023e+06	5.98732e+06	1	2180900	5	970	33	2
2180601	3	576903	Kilbirnie West	4704	Eastern Ward	47	Wellington City	09	Wellington Region	2.65998e+06	5.98715e+06	1	2180601	7	1004	1	2
345100	114	510020	Beachhaven South	503	Harbour Ward	5	North Shore City	02	Auckland Region	2.66114e+06	6.48722e+06	1	345100	4	938	40	2
2180101	24	576903	Kilbirnie West	4704	Eastern Ward	47	Wellington City	09	Wellington Region	2.66027e+06	5.98684e+06	1	2180101	3	926	8	1
2181100	42	576903	Kilbirnie West	4704	Eastern Ward	47	Wellington City	09	Wellington Region	2.66013e+06	5.98717e+06	1	2181100	4	944	15	2
2181700	69	576800	Hataitai	4704	Eastern Ward	47	Wellington City	09	Wellington Region	2.66002e+06	5.98778e+06	1	2181700	6	988	24	2
345800	189	510020	Beachhaven South	503	Harbour Ward	5	North Shore City	02	Auckland Region	2.66152e+06	6.48734e+06	1	345800	10	1167	85	3
2047300	138	571100	Cannons Creek North	4403	Eastern Ward	44	Porirua City	09	Wellington Region	2.66596e+06	6.00623e+06	1	2047300	9	1098	62	3
2048300	90	571100	Cannons Creek North	4403	Eastern Ward	44	Porirua City	09	Wellington Region	2.66642e+06	6.0057e+06	1	2048300	10	1311	40	3
2047400	108	571100	Cannons Creek North	4403	Eastern Ward	44	Porirua City	09	Wellington Region	2.66612e+06	6.00623e+06	1	2047400	10	1165	49	3
2048200	78	571100	Cannons Creek North	4403	Eastern Ward	44	Porirua City	09	Wellington Region	2.66628e+06	6.0057e+06	1	2048200	10	1311	35	3
344000	93	510010	Beachhaven North	503	Harbour Ward	5	North Shore City	02	Auckland Region	2.6613e+06	6.4881e+06	1	344000	4	937	33	2
344902	45	510020	Beachhaven South	503	Harbour Ward	5	North Shore City	02	Auckland Region	2.66136e+06	6.48746e+06	1	344902	9	1110	20	3
344701	24	510020	Beachhaven South	503	Harbour Ward	5	North Shore City	02	Auckland Region	2.66157e+06	6.48793e+06	1	344701	9	1120	11	3
1916900	114	569600	Haywards-Manor Park	4601	Western Ward	46	Lower Hutt City	09	Wellington Region	2.67557e+06	6.00313e+06	1	1916900	1	886	38	1
2047900	117	571100	Cannons Creek North	4403	Eastern Ward	44	Porirua City	09	Wellington Region	2.66624e+06	6.00602e+06	1	2047900	10	1213	53	3
2047500	75	571100	Cannons Creek North	4403	Eastern Ward	44	Porirua City	09	Wellington Region	2.666e+06	6.00611e+06	1	2047500	10	1165	34	3
2047600	45	571100	Cannons Creek North	4403	Eastern Ward	44	Porirua City	09	Wellington Region	2.66613e+06	6.0061e+06	1	2047600	10	1202	20	3
344102	54	510010	Beachhaven North	503	Harbour Ward	5	North Shore City	02	Auckland Region	2.66135e+06	6.48826e+06	1	344102	6	980	19	2
2047702	48	571100	Cannons Creek North	4403	Eastern Ward	44	Porirua City	09	Wellington Region	2.66615e+06	6.00597e+06	1	2047702	10	1202	22	3
2047701	69	571100	Cannons Creek North	4403	Eastern Ward	44	Porirua City	09	Wellington Region	2.66601e+06	6.006e+06	1	2047701	10	1202	31	3
343801	48	510010	Beachhaven North	503	Harbour Ward	5	North Shore City	02	Auckland Region	2.66152e+06	6.48807e+06	1	343801	7	1010	17	2
605600	357	520000	Te Papapa	706	Tamaki-Maungakiekie Ward	7	Auckland City	02	Auckland Region	2.67057e+06	6.47462e+06	1	605600	7	1023	125	2
605500	123	520000	Te Papapa	706	Tamaki-Maungakiekie Ward	7	Auckland City	02	Auckland Region	2.67031e+06	6.47465e+06	1	605500	7	1030	43	2
343900	75	510010	Beachhaven North	503	Harbour Ward	5	North Shore City	02	Auckland Region	2.66143e+06	6.48811e+06	1	343900	4	937	26	2
606202	114	520000	Te Papapa	706	Tamaki-Maungakiekie Ward	7	Auckland City	02	Auckland Region	2.67081e+06	6.47449e+06	1	606202	10	1232	51	3
2048000	105	571100	Cannons Creek North	4403	Eastern Ward	44	Porirua City	09	Wellington Region	2.66624e+06	6.00584e+06	1	2048000	10	1160	47	3
2048100	54	571100	Cannons Creek North	4403	Eastern Ward	44	Porirua City	09	Wellington Region	2.66635e+06	6.00583e+06	1	2048100	10	1311	24	3
344101	75	510010	Beachhaven North	503	Harbour Ward	5	North Shore City	02	Auckland Region	2.66122e+06	6.48822e+06	1	344101	6	980	26	2
343802	90	510020	Beachhaven South	503	Harbour Ward	5	North Shore City	02	Auckland Region	2.66143e+06	6.48798e+06	1	343802	7	1010	31	2
344800	228	510020	Beachhaven South	503	Harbour Ward	5	North Shore City	02	Auckland Region	2.66155e+06	6.48753e+06	1	344800	10	1205	103	3
2047202	66	571100	Cannons Creek North	4403	Eastern Ward	44	Porirua City	09	Wellington Region	2.66582e+06	6.00624e+06	1	2047202	9	1094	30	3
606203	90	520000	Te Papapa	706	Tamaki-Maungakiekie Ward	7	Auckland City	02	Auckland Region	2.67092e+06	6.47459e+06	1	606203	10	1232	40	3
2182200	150	576800	Hataitai	4704	Eastern Ward	47	Wellington City	09	Wellington Region	2.66047e+06	5.98774e+06	1	2182200	3	923	50	1
2182600	69	576800	Hataitai	4704	Eastern Ward	47	Wellington City	09	Wellington Region	2.66068e+06	5.98776e+06	1	2182600	1	891	23	1
2182700	63	576800	Hataitai	4704	Eastern Ward	47	Wellington City	09	Wellington Region	2.66061e+06	5.98776e+06	1	2182700	1	896	21	1
2182000	147	576800	Hataitai	4704	Eastern Ward	47	Wellington City	09	Wellington Region	2.66022e+06	5.98774e+06	1	2182000	6	997	51	2
1264704	3	540000	Springfield	2404	South Ward	24	Rotorua District	04	Bay of Plenty Region	2.79427e+06	6.33164e+06	1	1264704	1	871	1	1
2183200	93	576800	Hataitai	4704	Eastern Ward	47	Wellington City	09	Wellington Region	2.66111e+06	5.9882e+06	1	2183200	2	916	31	1
2183400	147	576800	Hataitai	4704	Eastern Ward	47	Wellington City	09	Wellington Region	2.66096e+06	5.98815e+06	1	2183400	2	904	49	1
2181900	153	576800	Hataitai	4704	Eastern Ward	47	Wellington City	09	Wellington Region	2.6602e+06	5.98752e+06	1	2181900	6	997	54	2
2181500	18	576903	Kilbirnie West	4704	Eastern Ward	47	Wellington City	09	Wellington Region	2.66009e+06	5.98706e+06	1	2181500	4	949	6	2
2180602	108	576903	Kilbirnie West	4704	Eastern Ward	47	Wellington City	09	Wellington Region	2.65998e+06	5.98693e+06	1	2180602	7	1004	38	2
2181301	39	576903	Kilbirnie West	4704	Eastern Ward	47	Wellington City	09	Wellington Region	2.6602e+06	5.98705e+06	1	2181301	4	944	14	2
2049500	66	571200	Cannons Creek South	4403	Eastern Ward	44	Porirua City	09	Wellington Region	2.66623e+06	6.00561e+06	1	2049500	10	1311	30	3
2180300	156	576903	Kilbirnie West	4704	Eastern Ward	47	Wellington City	09	Wellington Region	2.66007e+06	5.98685e+06	1	2180300	4	942	55	2
2181000	216	576903	Kilbirnie West	4704	Eastern Ward	47	Wellington City	09	Wellington Region	2.66036e+06	5.98733e+06	1	2181000	3	932	71	1
2180700	162	576903	Kilbirnie West	4704	Eastern Ward	47	Wellington City	09	Wellington Region	2.66007e+06	5.98726e+06	1	2180700	7	1000	57	2
2180001	39	576903	Kilbirnie West	4704	Eastern Ward	47	Wellington City	09	Wellington Region	2.66032e+06	5.98693e+06	1	2180001	6	977	14	2
2180800	66	576903	Kilbirnie West	4704	Eastern Ward	47	Wellington City	09	Wellington Region	2.66016e+06	5.98734e+06	1	2180800	7	1004	23	2
345900	180	510020	Beachhaven South	503	Harbour Ward	5	North Shore City	02	Auckland Region	2.66183e+06	6.48736e+06	1	345900	5	962	63	2
345200	123	510020	Beachhaven South	503	Harbour Ward	5	North Shore City	02	Auckland Region	2.66142e+06	6.48713e+06	1	345200	4	945	43	2
214100	183	505600	Kumeu	402	Western Ward	4	Rodney District	02	Auckland Region	2.64952e+06	6.49063e+06	1	214100	3	929	60	1
214800	93	505600	Kumeu	402	Western Ward	4	Rodney District	02	Auckland Region	2.64734e+06	6.49099e+06	1	214800	4	949	33	2
345000	216	510020	Beachhaven South	503	Harbour Ward	5	North Shore City	02	Auckland Region	2.66111e+06	6.4876e+06	1	345000	3	934	71	1
2180400	168	576903	Kilbirnie West	4704	Eastern Ward	47	Wellington City	09	Wellington Region	2.66e+06	5.98673e+06	1	2180400	7	1015	59	2
2181202	51	576903	Kilbirnie West	4704	Eastern Ward	47	Wellington City	09	Wellington Region	2.66035e+06	5.98711e+06	1	2181202	2	906	17	1
2181201	87	576903	Kilbirnie West	4704	Eastern Ward	47	Wellington City	09	Wellington Region	2.66022e+06	5.98713e+06	1	2181201	2	906	29	1
345300	195	510020	Beachhaven South	503	Harbour Ward	5	North Shore City	02	Auckland Region	2.66128e+06	6.48705e+06	1	345300	1	881	64	1
214900	108	505600	Kumeu	402	Western Ward	4	Rodney District	02	Auckland Region	2.6481e+06	6.49079e+06	1	214900	2	903	36	1
346200	321	510020	Beachhaven South	503	Harbour Ward	5	North Shore City	02	Auckland Region	2.66171e+06	6.48686e+06	1	346200	3	920	106	1
349802	186	510220	Birkdale South	503	Harbour Ward	5	North Shore City	02	Auckland Region	2.66236e+06	6.48733e+06	1	349802	6	995	65	2
349903	333	510220	Birkdale South	503	Harbour Ward	5	North Shore City	02	Auckland Region	2.66241e+06	6.48697e+06	1	349903	4	950	117	2
2184500	45	576800	Hataitai	4704	Eastern Ward	47	Wellington City	09	Wellington Region	2.6604e+06	5.98799e+06	1	2184500	5	957	16	2
2184000	84	576800	Hataitai	4703	Lambton Ward	47	Wellington City	09	Wellington Region	2.66071e+06	5.98861e+06	1	2184000	2	909	28	1
349700	189	510220	Birkdale South	503	Harbour Ward	5	North Shore City	02	Auckland Region	2.66216e+06	6.4874e+06	1	349700	3	920	62	1
2184300	147	576800	Hataitai	4704	Eastern Ward	47	Wellington City	09	Wellington Region	2.66065e+06	5.98812e+06	1	2184300	2	905	49	1
2184600	69	576800	Hataitai	4704	Eastern Ward	47	Wellington City	09	Wellington Region	2.66047e+06	5.98793e+06	1	2184600	5	957	24	2
2184101	39	576800	Hataitai	4703	Lambton Ward	47	Wellington City	09	Wellington Region	2.66058e+06	5.9885e+06	1	2184101	1	889	13	1
349901	33	510220	Birkdale South	503	Harbour Ward	5	North Shore City	02	Auckland Region	2.66215e+06	6.48719e+06	1	349901	5	962	12	2
2183600	183	576800	Hataitai	4704	Eastern Ward	47	Wellington City	09	Wellington Region	2.66072e+06	5.98806e+06	1	2183600	3	929	60	1
2185100	153	576800	Hataitai	4704	Eastern Ward	47	Wellington City	09	Wellington Region	2.66037e+06	5.98807e+06	1	2185100	2	918	50	1
2184200	126	576800	Hataitai	4704	Eastern Ward	47	Wellington City	09	Wellington Region	2.66073e+06	5.98837e+06	1	2184200	3	928	42	1
216003	186	505600	Kumeu	402	Western Ward	4	Rodney District	02	Auckland Region	2.64826e+06	6.49123e+06	1	216003	2	912	61	1
2183700	120	576800	Hataitai	4704	Eastern Ward	47	Wellington City	09	Wellington Region	2.66074e+06	5.98796e+06	1	2183700	2	903	40	1
2183500	108	576800	Hataitai	4704	Eastern Ward	47	Wellington City	09	Wellington Region	2.66084e+06	5.98826e+06	1	2183500	2	916	36	1
216002	189	505600	Kumeu	402	Western Ward	4	Rodney District	02	Auckland Region	2.64799e+06	6.49119e+06	1	216002	4	945	66	2
2182900	129	576800	Hataitai	4704	Eastern Ward	47	Wellington City	09	Wellington Region	2.66061e+06	5.98761e+06	1	2182900	2	916	43	1
2182800	123	576800	Hataitai	4704	Eastern Ward	47	Wellington City	09	Wellington Region	2.66048e+06	5.98764e+06	1	2182800	1	896	41	1
2183000	90	576800	Hataitai	4704	Eastern Ward	47	Wellington City	09	Wellington Region	2.66048e+06	5.98749e+06	1	2183000	4	943	31	2
2182300	174	576800	Hataitai	4704	Eastern Ward	47	Wellington City	09	Wellington Region	2.66034e+06	5.98751e+06	1	2182300	3	923	57	1
2182100	156	576800	Hataitai	4704	Eastern Ward	47	Wellington City	09	Wellington Region	2.6604e+06	5.98779e+06	1	2182100	5	954	55	2
2183300	102	576800	Hataitai	4704	Eastern Ward	47	Wellington City	09	Wellington Region	2.66101e+06	5.98833e+06	1	2183300	2	917	34	1
348100	18	510220	Birkdale South	503	Harbour Ward	5	North Shore City	02	Auckland Region	2.66222e+06	6.48776e+06	1	348100	4	941	6	2
2185400	42	576800	Hataitai	4704	Eastern Ward	47	Wellington City	09	Wellington Region	2.66027e+06	5.98792e+06	1	2185400	6	979	15	2
2186300	96	576700	Roseneath	4703	Lambton Ward	47	Wellington City	09	Wellington Region	2.66081e+06	5.98858e+06	1	2186300	3	928	32	1
2186000	108	576700	Roseneath	4703	Lambton Ward	47	Wellington City	09	Wellington Region	2.66087e+06	5.98896e+06	1	2186000	2	911	36	1
2187000	135	576700	Roseneath	4703	Lambton Ward	47	Wellington City	09	Wellington Region	2.66062e+06	5.98892e+06	1	2187000	3	922	45	1
350400	141	510220	Birkdale South	503	Harbour Ward	5	North Shore City	02	Auckland Region	2.66253e+06	6.48724e+06	1	350400	6	987	49	2
2186800	123	576700	Roseneath	4703	Lambton Ward	47	Wellington City	09	Wellington Region	2.6608e+06	5.98917e+06	1	2186800	2	899	41	1
350900	336	510401	Kauri Park	503	Harbour Ward	5	North Shore City	02	Auckland Region	2.66429e+06	6.48669e+06	1	350900	7	1011	118	2
2186700	138	576700	Roseneath	4703	Lambton Ward	47	Wellington City	09	Wellington Region	2.66076e+06	5.98928e+06	1	2186700	5	956	48	2
2185900	123	576700	Roseneath	4703	Lambton Ward	47	Wellington City	09	Wellington Region	2.66088e+06	5.98914e+06	1	2185900	3	927	41	1
2186500	192	576700	Roseneath	4703	Lambton Ward	47	Wellington City	09	Wellington Region	2.66097e+06	5.98939e+06	1	2186500	3	924	63	1
350500	204	510220	Birkdale South	503	Harbour Ward	5	North Shore City	02	Auckland Region	2.66277e+06	6.48726e+06	1	350500	5	960	71	2
2186400	45	576700	Roseneath	4704	Eastern Ward	47	Wellington City	09	Wellington Region	2.66093e+06	5.98844e+06	1	2186400	3	928	15	1
2185200	39	576800	Hataitai	4704	Eastern Ward	47	Wellington City	09	Wellington Region	2.66012e+06	5.988e+06	1	2185200	2	918	13	1
2183901	33	576800	Hataitai	4703	Lambton Ward	47	Wellington City	09	Wellington Region	2.66053e+06	5.98854e+06	1	2183901	2	909	11	1
2183800	144	576800	Hataitai	4704	Eastern Ward	47	Wellington City	09	Wellington Region	2.66083e+06	5.98793e+06	1	2183800	5	961	50	2
2185000	117	576800	Hataitai	4704	Eastern Ward	47	Wellington City	09	Wellington Region	2.66041e+06	5.98819e+06	1	2185000	6	980	41	2
349500	105	510220	Birkdale South	503	Harbour Ward	5	North Shore City	02	Auckland Region	2.66227e+06	6.48757e+06	1	349500	4	937	37	2
349400	168	510220	Birkdale South	503	Harbour Ward	5	North Shore City	02	Auckland Region	2.66234e+06	6.4878e+06	1	349400	7	1012	59	2
349600	120	510220	Birkdale South	503	Harbour Ward	5	North Shore City	02	Auckland Region	2.66204e+06	6.48736e+06	1	349600	7	1017	42	2
350102	48	510220	Birkdale South	503	Harbour Ward	5	North Shore City	02	Auckland Region	2.66264e+06	6.48772e+06	1	350102	4	942	17	2
2184900	78	576800	Hataitai	4704	Eastern Ward	47	Wellington City	09	Wellington Region	2.66033e+06	5.98818e+06	1	2184900	3	930	26	1
2184400	123	576800	Hataitai	4704	Eastern Ward	47	Wellington City	09	Wellington Region	2.66055e+06	5.98814e+06	1	2184400	4	940	43	2
2185300	63	576800	Hataitai	4704	Eastern Ward	47	Wellington City	09	Wellington Region	2.66012e+06	5.9879e+06	1	2185300	6	979	22	2
2184102	75	576800	Hataitai	4704	Eastern Ward	47	Wellington City	09	Wellington Region	2.66064e+06	5.9884e+06	1	2184102	1	889	25	1
2184700	90	576800	Hataitai	4704	Eastern Ward	47	Wellington City	09	Wellington Region	2.66042e+06	5.98836e+06	1	2184700	3	930	30	1
349902	210	510220	Birkdale South	503	Harbour Ward	5	North Shore City	02	Auckland Region	2.66223e+06	6.48708e+06	1	349902	5	962	74	2
350300	198	510220	Birkdale South	503	Harbour Ward	5	North Shore City	02	Auckland Region	2.66253e+06	6.48754e+06	1	350300	4	951	69	2
2483804	117	587302	Halswell South	6004	Riccarton-Wigram Ward	60	Christchurch City	13	Canterbury Region	2.47516e+06	5.73601e+06	1	2483804	3	924	39	1
2056200	75	570900	Porirua East	4403	Eastern Ward	44	Porirua City	09	Wellington Region	2.66577e+06	6.00591e+06	1	2056200	9	1107	34	3
2134200	69	573101	Willis Street-Cambridge Terrace	4703	Lambton Ward	47	Wellington City	09	Wellington Region	2.65891e+06	5.98856e+06	1	2134200	7	1028	24	2
2056100	132	570900	Porirua East	4403	Eastern Ward	44	Porirua City	09	Wellington Region	2.66568e+06	6.00602e+06	1	2056100	10	1168	59	3
2185500	108	576800	Hataitai	4704	Eastern Ward	47	Wellington City	09	Wellington Region	2.66026e+06	5.98783e+06	1	2185500	6	977	38	2
2185800	78	576700	Roseneath	4703	Lambton Ward	47	Wellington City	09	Wellington Region	2.66072e+06	5.98882e+06	1	2185800	4	939	27	2
350600	126	510220	Birkdale South	503	Harbour Ward	5	North Shore City	02	Auckland Region	2.66284e+06	6.48722e+06	1	350600	4	938	44	2
2186200	108	576700	Roseneath	4703	Lambton Ward	47	Wellington City	09	Wellington Region	2.66088e+06	5.98867e+06	1	2186200	3	928	36	1
2186100	102	576700	Roseneath	4703	Lambton Ward	47	Wellington City	09	Wellington Region	2.66102e+06	5.98867e+06	1	2186100	3	924	34	1
2186900	102	576700	Roseneath	4703	Lambton Ward	47	Wellington City	09	Wellington Region	2.66099e+06	5.98911e+06	1	2186900	4	942	36	2
351201	129	510401	Kauri Park	503	Harbour Ward	5	North Shore City	02	Auckland Region	2.66406e+06	6.48665e+06	1	351201	5	964	45	2
350800	210	510220	Birkdale South	503	Harbour Ward	5	North Shore City	02	Auckland Region	2.66297e+06	6.4871e+06	1	350800	7	1013	74	2
2186600	78	576700	Roseneath	4703	Lambton Ward	47	Wellington City	09	Wellington Region	2.6609e+06	5.98935e+06	1	2186600	3	924	26	1
2055900	78	570900	Porirua East	4403	Eastern Ward	44	Porirua City	09	Wellington Region	2.6656e+06	6.00621e+06	1	2055900	10	1216	35	3
2185700	30	576700	Roseneath	4703	Lambton Ward	47	Wellington City	09	Wellington Region	2.66061e+06	5.98868e+06	1	2185700	4	939	10	2
2056000	12	570900	Porirua East	4403	Eastern Ward	44	Porirua City	09	Wellington Region	2.66568e+06	6.00619e+06	1	2056000	10	1144	5	3
354900	57	510401	Kauri Park	503	Harbour Ward	5	North Shore City	02	Auckland Region	2.66432e+06	6.48709e+06	1	354900	4	940	20	2
2058701	87	571400	Waitangirua	4403	Eastern Ward	44	Porirua City	09	Wellington Region	2.66797e+06	6.00727e+06	1	2058701	10	1179	39	3
747602	30	524301	Mangere East	801	Mangere Ward	8	Manukau City	02	Auckland Region	2.67337e+06	6.46925e+06	1	747602	9	1107	14	3
748400	108	524301	Mangere East	801	Mangere Ward	8	Manukau City	02	Auckland Region	2.6734e+06	6.46917e+06	1	748400	9	1107	49	3
354500	138	510401	Kauri Park	503	Harbour Ward	5	North Shore City	02	Auckland Region	2.66283e+06	6.48687e+06	1	354500	4	940	48	2
355500	153	510500	Birkenhead East	503	Harbour Ward	5	North Shore City	02	Auckland Region	2.66463e+06	6.48711e+06	1	355500	1	877	50	1
354400	270	510401	Kauri Park	503	Harbour Ward	5	North Shore City	02	Auckland Region	2.66314e+06	6.48704e+06	1	354400	4	944	94	2
354100	111	510401	Kauri Park	503	Harbour Ward	5	North Shore City	02	Auckland Region	2.6642e+06	6.48731e+06	1	354100	3	924	37	1
2059300	78	571400	Waitangirua	4403	Eastern Ward	44	Porirua City	09	Wellington Region	2.66769e+06	6.00721e+06	1	2059300	10	1182	35	3
2059000	147	571400	Waitangirua	4403	Eastern Ward	44	Porirua City	09	Wellington Region	2.66775e+06	6.00752e+06	1	2059000	10	1151	66	3
355400	108	510500	Birkenhead East	503	Harbour Ward	5	North Shore City	02	Auckland Region	2.66461e+06	6.48724e+06	1	355400	3	927	36	1
2058400	144	571400	Waitangirua	4403	Eastern Ward	44	Porirua City	09	Wellington Region	2.66787e+06	6.00747e+06	1	2058400	10	1208	65	3
2333000	120	583000	Tahunanui	5299	Area Outside Ward	52	Nelson City	17	Nelson Region	2.53032e+06	5.99147e+06	1	2333000	10	1141	54	3
355601	54	510500	Birkenhead East	503	Harbour Ward	5	North Shore City	02	Auckland Region	2.66446e+06	6.4871e+06	1	355601	3	920	18	1
617700	108	519400	One Tree Hill East	704	Hobson Ward	7	Auckland City	02	Auckland Region	2.67013e+06	6.47636e+06	1	617700	1	896	36	1
749800	6	524402	Mangere Station	801	Mangere Ward	8	Manukau City	02	Auckland Region	2.67325e+06	6.47084e+06	1	749800	10	1306	3	3
617900	177	519400	One Tree Hill East	706	Tamaki-Maungakiekie Ward	7	Auckland City	02	Auckland Region	2.67025e+06	6.47621e+06	1	617900	2	913	58	1
749700	6	524402	Mangere Station	801	Mangere Ward	8	Manukau City	02	Auckland Region	2.67278e+06	6.47101e+06	1	749700	10	1306	3	3
2047201	39	571100	Cannons Creek North	4403	Eastern Ward	44	Porirua City	09	Wellington Region	2.66568e+06	6.00627e+06	1	2047201	9	1094	18	3
2060001	60	571400	Waitangirua	4403	Eastern Ward	44	Porirua City	09	Wellington Region	2.66769e+06	6.00638e+06	1	2060001	10	1193	27	3
355800	183	510500	Birkenhead East	503	Harbour Ward	5	North Shore City	02	Auckland Region	2.66455e+06	6.48658e+06	1	355800	6	982	64	2
2527804	201	588402	Sawyers Arms	6001	Shirley-Papanui Ward	60	Christchurch City	13	Canterbury Region	2.47728e+06	5.74732e+06	1	2527804	2	909	66	1
747601	84	524301	Mangere East	801	Mangere Ward	8	Manukau City	02	Auckland Region	2.67326e+06	6.46924e+06	1	747601	9	1107	38	3
747500	132	524301	Mangere East	801	Mangere Ward	8	Manukau City	02	Auckland Region	2.67356e+06	6.46946e+06	1	747500	8	1069	59	3
2059100	105	571400	Waitangirua	4403	Eastern Ward	44	Porirua City	09	Wellington Region	2.66777e+06	6.00736e+06	1	2059100	10	1182	47	3
747400	132	524301	Mangere East	801	Mangere Ward	8	Manukau City	02	Auckland Region	2.67342e+06	6.46946e+06	1	747400	10	1207	59	3
2058600	225	571400	Waitangirua	4403	Eastern Ward	44	Porirua City	09	Wellington Region	2.6678e+06	6.00716e+06	1	2058600	10	1236	101	3
2058500	159	571400	Waitangirua	4403	Eastern Ward	44	Porirua City	09	Wellington Region	2.66798e+06	6.00752e+06	1	2058500	10	1139	72	3
2058101	102	571600	Ascot Park	4403	Eastern Ward	44	Porirua City	09	Wellington Region	2.66756e+06	6.00755e+06	1	2058101	10	1237	46	3
2058300	27	571400	Waitangirua	4403	Eastern Ward	44	Porirua City	09	Wellington Region	2.66782e+06	6.00767e+06	1	2058300	10	1208	12	3
2059400	156	571400	Waitangirua	4403	Eastern Ward	44	Porirua City	09	Wellington Region	2.66763e+06	6.00703e+06	1	2059400	10	1165	70	3
2063100	114	571300	Cannons Creek East	4403	Eastern Ward	44	Porirua City	09	Wellington Region	2.66684e+06	6.00607e+06	1	2063100	10	1375	51	3
2063200	60	571300	Cannons Creek East	4403	Eastern Ward	44	Porirua City	09	Wellington Region	2.66694e+06	6.00609e+06	1	2063200	10	1375	27	3
2061900	63	571300	Cannons Creek East	4403	Eastern Ward	44	Porirua City	09	Wellington Region	2.66737e+06	6.0064e+06	1	2061900	10	1267	28	3
2061700	99	571300	Cannons Creek East	4403	Eastern Ward	44	Porirua City	09	Wellington Region	2.66724e+06	6.00639e+06	1	2061700	10	1265	45	3
2062802	39	571300	Cannons Creek East	4403	Eastern Ward	44	Porirua City	09	Wellington Region	2.6671e+06	6.0066e+06	1	2062802	10	1183	18	3
2063000	120	571300	Cannons Creek East	4403	Eastern Ward	44	Porirua City	09	Wellington Region	2.66687e+06	6.00619e+06	1	2063000	10	1354	54	3
2061600	120	571300	Cannons Creek East	4403	Eastern Ward	44	Porirua City	09	Wellington Region	2.6672e+06	6.00619e+06	1	2061600	10	1267	54	3
2062000	81	571300	Cannons Creek East	4403	Eastern Ward	44	Porirua City	09	Wellington Region	2.66737e+06	6.00624e+06	1	2062000	10	1171	36	3
1930600	15	568102	Holborn	4603	Northern Ward	46	Lower Hutt City	09	Wellington Region	2.67548e+06	6.00252e+06	1	1930600	7	1009	5	2
95300	162	502600	Kensington	204	Denby Ward	2	Whangarei District	01	Northland Region	2.62976e+06	6.6092e+06	1	95300	5	969	57	2
2059600	114	571400	Waitangirua	4403	Eastern Ward	44	Porirua City	09	Wellington Region	2.66759e+06	6.00679e+06	1	2059600	10	1152	51	3
618200	222	519400	One Tree Hill East	706	Tamaki-Maungakiekie Ward	7	Auckland City	02	Auckland Region	2.67015e+06	6.47604e+06	1	618200	2	914	73	1
95400	198	502600	Kensington	204	Denby Ward	2	Whangarei District	01	Northland Region	2.62977e+06	6.60909e+06	1	95400	6	979	69	2
2059800	108	571400	Waitangirua	4403	Eastern Ward	44	Porirua City	09	Wellington Region	2.6677e+06	6.00659e+06	1	2059800	10	1239	49	3
2059900	156	571400	Waitangirua	4403	Eastern Ward	44	Porirua City	09	Wellington Region	2.66778e+06	6.00658e+06	1	2059900	10	1284	70	3
355700	189	510500	Birkenhead East	503	Harbour Ward	5	North Shore City	02	Auckland Region	2.66448e+06	6.48677e+06	1	355700	4	942	66	2
748900	225	524301	Mangere East	801	Mangere Ward	8	Manukau City	02	Auckland Region	2.67361e+06	6.46957e+06	1	748900	10	1244	101	3
2059700	120	571400	Waitangirua	4403	Eastern Ward	44	Porirua City	09	Wellington Region	2.6676e+06	6.00652e+06	1	2059700	10	1140	54	3
97600	36	503000	Vinetown	205	Okara Ward	2	Whangarei District	01	Northland Region	2.62966e+06	6.60792e+06	1	97600	9	1100	16	3
2063700	15	571300	Cannons Creek East	4403	Eastern Ward	44	Porirua City	09	Wellington Region	2.66682e+06	6.00558e+06	1	2063700	10	1255	7	3
2064000	99	571300	Cannons Creek East	4403	Eastern Ward	44	Porirua City	09	Wellington Region	2.66695e+06	6.00559e+06	1	2064000	10	1172	45	3
2064800	63	571300	Cannons Creek East	4403	Eastern Ward	44	Porirua City	09	Wellington Region	2.66718e+06	6.006e+06	1	2064800	10	1235	28	3
2065000	153	571300	Cannons Creek East	4403	Eastern Ward	44	Porirua City	09	Wellington Region	2.66746e+06	6.006e+06	1	2065000	9	1117	69	3
97800	213	503000	Vinetown	205	Okara Ward	2	Whangarei District	01	Northland Region	2.62944e+06	6.60777e+06	1	97800	9	1105	96	3
98800	33	503000	Vinetown	205	Okara Ward	2	Whangarei District	01	Northland Region	2.6297e+06	6.60724e+06	1	98800	9	1123	15	3
97900	90	503000	Vinetown	205	Okara Ward	2	Whangarei District	01	Northland Region	2.62919e+06	6.60746e+06	1	97900	6	981	31	2
2064500	192	571300	Cannons Creek East	4403	Eastern Ward	44	Porirua City	09	Wellington Region	2.6673e+06	6.00581e+06	1	2064500	10	1171	86	3
2063900	84	571300	Cannons Creek East	4403	Eastern Ward	44	Porirua City	09	Wellington Region	2.66702e+06	6.00588e+06	1	2063900	10	1239	38	3
98100	93	503000	Vinetown	205	Okara Ward	2	Whangarei District	01	Northland Region	2.62951e+06	6.60765e+06	1	98100	8	1070	42	3
98700	111	503000	Vinetown	205	Okara Ward	2	Whangarei District	01	Northland Region	2.62942e+06	6.60717e+06	1	98700	10	1190	50	3
2195200	192	576100	Melrose	4704	Eastern Ward	47	Wellington City	09	Wellington Region	2.6597e+06	5.98458e+06	1	2195200	7	1028	67	2
97700	72	503000	Vinetown	205	Okara Ward	2	Whangarei District	01	Northland Region	2.62911e+06	6.6076e+06	1	97700	9	1100	32	3
649800	159	521602	Howick Central	806	Howick Ward	8	Manukau City	02	Auckland Region	2.68254e+06	6.47574e+06	1	649800	4	952	56	2
1932801	150	568102	Holborn	4603	Northern Ward	46	Lower Hutt City	09	Wellington Region	2.67595e+06	6.00267e+06	1	1932801	7	1015	52	2
97500	126	503000	Vinetown	205	Okara Ward	2	Whangarei District	01	Northland Region	2.62964e+06	6.60823e+06	1	97500	7	1027	44	2
2064100	93	571300	Cannons Creek East	4403	Eastern Ward	44	Porirua City	09	Wellington Region	2.66703e+06	6.00568e+06	1	2064100	10	1172	42	3
2063800	84	571300	Cannons Creek East	4403	Eastern Ward	44	Porirua City	09	Wellington Region	2.66689e+06	6.00571e+06	1	2063800	10	1239	38	3
98000	33	503000	Vinetown	205	Okara Ward	2	Whangarei District	01	Northland Region	2.62934e+06	6.60757e+06	1	98000	6	981	12	2
98500	114	503000	Vinetown	205	Okara Ward	2	Whangarei District	01	Northland Region	2.62954e+06	6.60737e+06	1	98500	8	1041	51	3
1938600	99	568202	Taita South	4603	Northern Ward	46	Lower Hutt City	09	Wellington Region	2.67369e+06	6.00051e+06	1	1938600	9	1074	45	3
2061800	81	571300	Cannons Creek East	4403	Eastern Ward	44	Porirua City	09	Wellington Region	2.66726e+06	6.00652e+06	1	2061800	10	1265	36	3
2063300	75	571300	Cannons Creek East	4403	Eastern Ward	44	Porirua City	09	Wellington Region	2.66693e+06	6.00594e+06	1	2063300	10	1258	34	3
1931000	84	568102	Holborn	4603	Northern Ward	46	Lower Hutt City	09	Wellington Region	2.67635e+06	6.00298e+06	1	1931000	7	1028	29	2
2062400	111	571300	Cannons Creek East	4403	Eastern Ward	44	Porirua City	09	Wellington Region	2.66701e+06	6.00628e+06	1	2062400	10	1183	50	3
2062300	96	571300	Cannons Creek East	4403	Eastern Ward	44	Porirua City	09	Wellington Region	2.66692e+06	6.00634e+06	1	2062300	10	1157	43	3
95602	6	503000	Vinetown	204	Denby Ward	2	Whangarei District	01	Northland Region	2.62949e+06	6.60805e+06	1	95602	4	946	2	2
1931101	174	568102	Holborn	4603	Northern Ward	46	Lower Hutt City	09	Wellington Region	2.67613e+06	6.00289e+06	1	1931101	7	1019	61	2
95601	75	502500	Western Hills	204	Denby Ward	2	Whangarei District	01	Northland Region	2.62934e+06	6.60898e+06	1	95601	4	946	26	2
649500	171	521602	Howick Central	806	Howick Ward	8	Manukau City	02	Auckland Region	2.6826e+06	6.47591e+06	1	649500	7	1007	60	2
95500	156	502500	Western Hills	204	Denby Ward	2	Whangarei District	01	Northland Region	2.62915e+06	6.60927e+06	1	95500	4	946	55	2
2062600	114	571300	Cannons Creek East	4403	Eastern Ward	44	Porirua City	09	Wellington Region	2.66711e+06	6.00647e+06	1	2062600	7	1030	40	2
2062500	99	571300	Cannons Creek East	4403	Eastern Ward	44	Porirua City	09	Wellington Region	2.66702e+06	6.0065e+06	1	2062500	10	1157	45	3
2197700	114	575800	Kingston	4705	Southern Ward	47	Wellington City	09	Wellington Region	2.65803e+06	5.98611e+06	1	2197700	5	958	40	2
624800	183	519300	One Tree Hill Central	706	Tamaki-Maungakiekie Ward	7	Auckland City	02	Auckland Region	2.66893e+06	6.47563e+06	1	624800	3	923	60	1
231003	198	513302	Fairdene	601	Massey Ward	6	Waitakere City	02	Auckland Region	2.65611e+06	6.48005e+06	1	231003	5	962	69	2
1935100	102	568201	Taita North	4603	Northern Ward	46	Lower Hutt City	09	Wellington Region	2.6752e+06	6.00255e+06	1	1935100	10	1418	46	3
1934900	132	568201	Taita North	4603	Northern Ward	46	Lower Hutt City	09	Wellington Region	2.67525e+06	6.00247e+06	1	1934900	10	1285	59	3
2196900	90	575800	Kingston	4705	Southern Ward	47	Wellington City	09	Wellington Region	2.65762e+06	5.98601e+06	1	2196900	5	955	31	2
2197800	126	575800	Kingston	4705	Southern Ward	47	Wellington City	09	Wellington Region	2.65773e+06	5.98602e+06	1	2197800	4	946	44	2
100200	9	503100	Whangarei Central	205	Okara Ward	2	Whangarei District	01	Northland Region	2.63001e+06	6.60756e+06	1	100200	9	1081	4	3
1935200	153	568201	Taita North	4603	Northern Ward	46	Lower Hutt City	09	Wellington Region	2.67512e+06	6.00227e+06	1	1935200	10	1261	69	3
1935000	192	568201	Taita North	4603	Northern Ward	46	Lower Hutt City	09	Wellington Region	2.67504e+06	6.00183e+06	1	1935000	9	1079	86	3
623400	36	519300	One Tree Hill Central	704	Hobson Ward	7	Auckland City	02	Auckland Region	2.66992e+06	6.47599e+06	1	623400	2	909	12	1
2197102	81	575800	Kingston	4705	Southern Ward	47	Wellington City	09	Wellington Region	2.6574e+06	5.98555e+06	1	2197102	6	987	28	2
362100	75	509701	Ocean View	503	Harbour Ward	5	North Shore City	02	Auckland Region	2.66569e+06	6.48773e+06	1	362100	5	968	26	2
1935300	168	568201	Taita North	4603	Northern Ward	46	Lower Hutt City	09	Wellington Region	2.67491e+06	6.00196e+06	1	1935300	9	1132	76	3
1935400	72	568201	Taita North	4603	Northern Ward	46	Lower Hutt City	09	Wellington Region	2.67503e+06	6.00204e+06	1	1935400	10	1155	32	3
362000	210	509701	Ocean View	503	Harbour Ward	5	North Shore City	02	Auckland Region	2.66593e+06	6.48782e+06	1	362000	6	992	74	2
2197202	99	575800	Kingston	4705	Southern Ward	47	Wellington City	09	Wellington Region	2.65756e+06	5.98518e+06	1	2197202	7	1006	35	2
2196700	123	575800	Kingston	4705	Southern Ward	47	Wellington City	09	Wellington Region	2.6578e+06	5.98627e+06	1	2196700	3	933	41	1
2196802	66	575800	Kingston	4705	Southern Ward	47	Wellington City	09	Wellington Region	2.65763e+06	5.98618e+06	1	2196802	5	955	23	2
624700	228	519300	One Tree Hill Central	706	Tamaki-Maungakiekie Ward	7	Auckland City	02	Auckland Region	2.66869e+06	6.47549e+06	1	624700	8	1042	103	3
362502	66	509701	Ocean View	503	Harbour Ward	5	North Shore City	02	Auckland Region	2.6659e+06	6.48756e+06	1	362502	9	1126	30	3
2197400	162	575800	Kingston	4705	Southern Ward	47	Wellington City	09	Wellington Region	2.6575e+06	5.98543e+06	1	2197400	6	994	57	2
362400	135	509701	Ocean View	503	Harbour Ward	5	North Shore City	02	Auckland Region	2.66574e+06	6.48745e+06	1	362400	8	1043	61	3
2063502	54	571300	Cannons Creek East	4403	Eastern Ward	44	Porirua City	09	Wellington Region	2.66678e+06	6.00607e+06	1	2063502	10	1255	24	3
2064900	120	571300	Cannons Creek East	4403	Eastern Ward	44	Porirua City	09	Wellington Region	2.66738e+06	6.00611e+06	1	2064900	10	1246	54	3
1932802	174	568102	Holborn	4603	Northern Ward	46	Lower Hutt City	09	Wellington Region	2.67568e+06	6.00227e+06	1	1932802	4	943	61	2
98200	81	503000	Vinetown	205	Okara Ward	2	Whangarei District	01	Northland Region	2.62961e+06	6.60755e+06	1	98200	8	1070	36	3
2064200	78	571300	Cannons Creek East	4403	Eastern Ward	44	Porirua City	09	Wellington Region	2.66704e+06	6.00555e+06	1	2064200	9	1124	35	3
2064700	120	571300	Cannons Creek East	4403	Eastern Ward	44	Porirua City	09	Wellington Region	2.66736e+06	6.00594e+06	1	2064700	10	1235	54	3
2195300	30	576100	Melrose	4704	Eastern Ward	47	Wellington City	09	Wellington Region	2.65983e+06	5.98449e+06	1	2195300	4	936	10	2
98900	81	503000	Vinetown	205	Okara Ward	2	Whangarei District	01	Northland Region	2.62945e+06	6.60706e+06	1	98900	10	1190	36	3
2063600	102	571300	Cannons Creek East	4403	Eastern Ward	44	Porirua City	09	Wellington Region	2.66683e+06	6.00577e+06	1	2063600	10	1255	46	3
2326100	162	582401	Britannia	5299	Area Outside Ward	52	Nelson City	17	Nelson Region	2.53188e+06	5.99255e+06	1	2326100	1	888	53	1
98600	105	503000	Vinetown	205	Okara Ward	2	Whangarei District	01	Northland Region	2.62934e+06	6.60726e+06	1	98600	9	1074	47	3
2064300	87	571300	Cannons Creek East	4403	Eastern Ward	44	Porirua City	09	Wellington Region	2.6672e+06	6.00569e+06	1	2064300	10	1171	39	3
98400	99	503000	Vinetown	205	Okara Ward	2	Whangarei District	01	Northland Region	2.62929e+06	6.6074e+06	1	98400	9	1074	45	3
2196000	126	576100	Melrose	4704	Eastern Ward	47	Wellington City	09	Wellington Region	2.65964e+06	5.98573e+06	1	2196000	3	928	42	1
98300	111	503000	Vinetown	205	Okara Ward	2	Whangarei District	01	Northland Region	2.6297e+06	6.60748e+06	1	98300	10	1336	50	3
2063400	132	571300	Cannons Creek East	4403	Eastern Ward	44	Porirua City	09	Wellington Region	2.66706e+06	6.00613e+06	1	2063400	10	1258	59	3
2198002	36	575800	Kingston	4705	Southern Ward	47	Wellington City	09	Wellington Region	2.65779e+06	5.98582e+06	1	2198002	4	953	13	2
2198001	72	575800	Kingston	4705	Southern Ward	47	Wellington City	09	Wellington Region	2.65771e+06	5.98578e+06	1	2198001	4	953	25	2
2199200	162	575700	Vogeltown	4705	Southern Ward	47	Wellington City	09	Wellington Region	2.65802e+06	5.98651e+06	1	2199200	2	915	53	1
1936500	78	568202	Taita South	4603	Northern Ward	46	Lower Hutt City	09	Wellington Region	2.67424e+06	6.00099e+06	1	1936500	10	1195	35	3
1936300	153	568202	Taita South	4603	Northern Ward	46	Lower Hutt City	09	Wellington Region	2.6742e+06	6.00108e+06	1	1936300	10	1211	69	3
1936600	105	568202	Taita South	4603	Northern Ward	46	Lower Hutt City	09	Wellington Region	2.67431e+06	6.00096e+06	1	1936600	10	1256	47	3
1936100	114	568201	Taita North	4603	Northern Ward	46	Lower Hutt City	09	Wellington Region	2.67437e+06	6.00153e+06	1	1936100	9	1104	51	3
100800	3	503100	Whangarei Central	205	Okara Ward	2	Whangarei District	01	Northland Region	2.62977e+06	6.60742e+06	1	100800	9	1081	1	3
363400	156	508620	Sunnybrae	503	Harbour Ward	5	North Shore City	02	Auckland Region	2.66613e+06	6.48839e+06	1	363400	7	1029	55	2
2092200	66	574302	Te Kainga	4702	Onslow-Western Ward	47	Wellington City	09	Wellington Region	2.6595e+06	5.99342e+06	1	2092200	1	885	22	1
2198900	75	575700	Vogeltown	4705	Southern Ward	47	Wellington City	09	Wellington Region	2.65754e+06	5.98652e+06	1	2198900	5	955	26	2
2199000	129	575700	Vogeltown	4705	Southern Ward	47	Wellington City	09	Wellington Region	2.65775e+06	5.98652e+06	1	2199000	6	990	45	2
2198800	45	575700	Vogeltown	4705	Southern Ward	47	Wellington City	09	Wellington Region	2.65765e+06	5.98667e+06	1	2198800	3	920	15	1
363002	90	509701	Ocean View	503	Harbour Ward	5	North Shore City	02	Auckland Region	2.6653e+06	6.48768e+06	1	363002	4	937	31	2
363100	213	509701	Ocean View	503	Harbour Ward	5	North Shore City	02	Auckland Region	2.66551e+06	6.48778e+06	1	363100	4	937	75	2
366501	90	509702	Tuff Crater	503	Harbour Ward	5	North Shore City	02	Auckland Region	2.66687e+06	6.48683e+06	1	366501	6	984	31	2
1935700	93	568201	Taita North	4603	Northern Ward	46	Lower Hutt City	09	Wellington Region	2.67465e+06	6.0015e+06	1	1935700	9	1116	42	3
363302	63	509701	Ocean View	503	Harbour Ward	5	North Shore City	02	Auckland Region	2.66601e+06	6.48853e+06	1	363302	3	929	21	1
2198202	60	575800	Kingston	4705	Southern Ward	47	Wellington City	09	Wellington Region	2.65781e+06	5.98555e+06	1	2198202	3	922	20	1
2198700	54	575700	Vogeltown	4705	Southern Ward	47	Wellington City	09	Wellington Region	2.65755e+06	5.98674e+06	1	2198700	3	920	18	1
2157701	36	573200	Aro Street-Nairn Street	4703	Lambton Ward	47	Wellington City	09	Wellington Region	2.65804e+06	5.98872e+06	1	2157701	8	1059	16	3
100700	3	503100	Whangarei Central	205	Okara Ward	2	Whangarei District	01	Northland Region	2.62998e+06	6.60737e+06	1	100700	9	1081	1	3
1936800	57	568202	Taita South	4603	Northern Ward	46	Lower Hutt City	09	Wellington Region	2.67402e+06	6.00073e+06	1	1936800	10	1215	26	3
1937400	84	568202	Taita South	4603	Northern Ward	46	Lower Hutt City	09	Wellington Region	2.67402e+06	6.00041e+06	1	1937400	9	1104	38	3
1935900	135	568201	Taita North	4603	Northern Ward	46	Lower Hutt City	09	Wellington Region	2.6744e+06	6.00186e+06	1	1935900	10	1156	61	3
364300	198	509702	Tuff Crater	503	Harbour Ward	5	North Shore City	02	Auckland Region	2.66632e+06	6.48804e+06	1	364300	10	1241	89	3
363901	72	509701	Ocean View	503	Harbour Ward	5	North Shore City	02	Auckland Region	2.66568e+06	6.48817e+06	1	363901	5	966	25	2
363502	150	509701	Ocean View	503	Harbour Ward	5	North Shore City	02	Auckland Region	2.66601e+06	6.48831e+06	1	363502	7	1004	52	2
364100	156	509702	Tuff Crater	503	Harbour Ward	5	North Shore City	02	Auckland Region	2.66628e+06	6.48817e+06	1	364100	10	1143	70	3
363301	81	509701	Ocean View	503	Harbour Ward	5	North Shore City	02	Auckland Region	2.66586e+06	6.48868e+06	1	363301	3	929	27	1
1937300	123	568202	Taita South	4603	Northern Ward	46	Lower Hutt City	09	Wellington Region	2.67383e+06	6.00035e+06	1	1937300	7	1011	43	2
1937100	99	568202	Taita South	4603	Northern Ward	46	Lower Hutt City	09	Wellington Region	2.6738e+06	6.00046e+06	1	1937100	3	930	33	1
363003	45	509701	Ocean View	503	Harbour Ward	5	North Shore City	02	Auckland Region	2.6654e+06	6.48759e+06	1	363003	4	937	16	2
2197500	60	575800	Kingston	4705	Southern Ward	47	Wellington City	09	Wellington Region	2.65761e+06	5.98539e+06	1	2197500	6	987	21	2
230601	3	513301	Kingdale	601	Massey Ward	6	Waitakere City	02	Auckland Region	2.65599e+06	6.48109e+06	1	230601	6	994	1	2
99000	123	503000	Vinetown	205	Okara Ward	2	Whangarei District	01	Northland Region	2.62951e+06	6.60693e+06	1	99000	9	1123	55	3
100300	12	503100	Whangarei Central	205	Okara Ward	2	Whangarei District	01	Northland Region	2.63015e+06	6.60745e+06	1	100300	9	1081	5	3
361900	144	509701	Ocean View	503	Harbour Ward	5	North Shore City	02	Auckland Region	2.66605e+06	6.48804e+06	1	361900	7	1017	50	2
1934800	156	568201	Taita North	4603	Northern Ward	46	Lower Hutt City	09	Wellington Region	2.67502e+06	6.00238e+06	1	1934800	10	1403	70	3
2197302	69	575800	Kingston	4705	Southern Ward	47	Wellington City	09	Wellington Region	2.65764e+06	5.98522e+06	1	2197302	5	961	24	2
2197201	63	575800	Kingston	4705	Southern Ward	47	Wellington City	09	Wellington Region	2.65734e+06	5.98527e+06	1	2197201	7	1006	22	2
362200	174	509701	Ocean View	503	Harbour Ward	5	North Shore City	02	Auckland Region	2.66554e+06	6.48754e+06	1	362200	5	968	61	2
100500	3	503100	Whangarei Central	205	Okara Ward	2	Whangarei District	01	Northland Region	2.63024e+06	6.60726e+06	1	100500	9	1081	1	3
624900	84	519300	One Tree Hill Central	704	Hobson Ward	7	Auckland City	02	Auckland Region	2.66956e+06	6.47568e+06	1	624900	5	954	29	2
1935600	54	568201	Taita North	4603	Northern Ward	46	Lower Hutt City	09	Wellington Region	2.67472e+06	6.00163e+06	1	1935600	9	1116	24	3
230402	3	513301	Kingdale	601	Massey Ward	6	Waitakere City	02	Auckland Region	2.65644e+06	6.48162e+06	1	230402	8	1053	1	3
362600	213	509701	Ocean View	503	Harbour Ward	5	North Shore City	02	Auckland Region	2.66604e+06	6.48773e+06	1	362600	9	1115	96	3
2197101	48	575800	Kingston	4705	Southern Ward	47	Wellington City	09	Wellington Region	2.65733e+06	5.98575e+06	1	2197101	6	987	17	2
362501	102	509701	Ocean View	503	Harbour Ward	5	North Shore City	02	Auckland Region	2.66592e+06	6.48739e+06	1	362501	9	1126	46	3
2197000	162	575800	Kingston	4705	Southern Ward	47	Wellington City	09	Wellington Region	2.65752e+06	5.98569e+06	1	2197000	4	953	57	2
2196801	39	575800	Kingston	4705	Southern Ward	47	Wellington City	09	Wellington Region	2.65742e+06	5.98616e+06	1	2196801	5	955	14	2
2197600	117	575800	Kingston	4705	Southern Ward	47	Wellington City	09	Wellington Region	2.65792e+06	5.98624e+06	1	2197600	3	935	39	1
362300	156	509701	Ocean View	503	Harbour Ward	5	North Shore City	02	Auckland Region	2.66579e+06	6.48769e+06	1	362300	6	982	55	2
365800	204	509702	Tuff Crater	503	Harbour Ward	5	North Shore City	02	Auckland Region	2.66637e+06	6.48725e+06	1	365800	5	966	71	2
103400	99	502900	Woodhill	205	Okara Ward	2	Whangarei District	01	Northland Region	2.62935e+06	6.60679e+06	1	103400	9	1086	45	3
2200100	123	575700	Vogeltown	4705	Southern Ward	47	Wellington City	09	Wellington Region	2.65805e+06	5.98697e+06	1	2200100	4	937	43	2
103900	9	503600	Morningside	205	Okara Ward	2	Whangarei District	01	Northland Region	2.6298e+06	6.60709e+06	1	103900	9	1081	4	3
366202	30	509702	Tuff Crater	503	Harbour Ward	5	North Shore City	02	Auckland Region	2.66613e+06	6.48692e+06	1	366202	6	982	10	2
1938700	63	568202	Taita South	4603	Northern Ward	46	Lower Hutt City	09	Wellington Region	2.67359e+06	6.00037e+06	1	1938700	9	1074	28	3
1937600	12	568202	Taita South	4603	Northern Ward	46	Lower Hutt City	09	Wellington Region	2.67438e+06	6.00053e+06	1	1937600	9	1104	5	3
365000	18	509702	Tuff Crater	503	Harbour Ward	5	North Shore City	02	Auckland Region	2.66625e+06	6.48749e+06	1	365000	10	1285	8	3
2199800	57	575700	Vogeltown	4705	Southern Ward	47	Wellington City	09	Wellington Region	2.65779e+06	5.98685e+06	1	2199800	1	898	19	1
103100	153	502900	Woodhill	205	Okara Ward	2	Whangarei District	01	Northland Region	2.62868e+06	6.60661e+06	1	103100	9	1133	69	3
104000	54	503600	Morningside	205	Okara Ward	2	Whangarei District	01	Northland Region	2.62969e+06	6.60679e+06	1	104000	10	1167	24	3
103000	75	502900	Woodhill	205	Okara Ward	2	Whangarei District	01	Northland Region	2.62917e+06	6.60716e+06	1	103000	9	1093	34	3
366300	180	509702	Tuff Crater	503	Harbour Ward	5	North Shore City	02	Auckland Region	2.66642e+06	6.48699e+06	1	366300	2	916	59	1
102901	48	502900	Woodhill	205	Okara Ward	2	Whangarei District	01	Northland Region	2.62897e+06	6.60712e+06	1	102901	5	972	17	2
2200200	60	575700	Vogeltown	4705	Southern Ward	47	Wellington City	09	Wellington Region	2.65797e+06	5.98677e+06	1	2200200	3	920	20	1
366100	123	509702	Tuff Crater	503	Harbour Ward	5	North Shore City	02	Auckland Region	2.66613e+06	6.4871e+06	1	366100	6	984	43	2
1939100	60	568202	Taita South	4603	Northern Ward	46	Lower Hutt City	09	Wellington Region	2.67417e+06	6.00136e+06	1	1939100	10	1166	27	3
365700	78	509702	Tuff Crater	503	Harbour Ward	5	North Shore City	02	Auckland Region	2.66611e+06	6.48736e+06	1	365700	5	968	27	2
104100	99	503600	Morningside	205	Okara Ward	2	Whangarei District	01	Northland Region	2.62979e+06	6.60676e+06	1	104100	9	1138	45	3
103600	126	502900	Woodhill	205	Okara Ward	2	Whangarei District	01	Northland Region	2.62907e+06	6.60663e+06	1	103600	10	1179	57	3
2200000	114	575700	Vogeltown	4705	Southern Ward	47	Wellington City	09	Wellington Region	2.6579e+06	5.98694e+06	1	2200000	3	928	38	1
102902	45	502900	Woodhill	205	Okara Ward	2	Whangarei District	01	Northland Region	2.62901e+06	6.60698e+06	1	102902	5	972	16	2
1937900	123	568202	Taita South	4603	Northern Ward	46	Lower Hutt City	09	Wellington Region	2.67395e+06	6.0011e+06	1	1937900	9	1105	55	3
2198100	120	575800	Kingston	4705	Southern Ward	47	Wellington City	09	Wellington Region	2.65765e+06	5.98564e+06	1	2198100	3	927	40	1
2198600	90	575700	Vogeltown	4705	Southern Ward	47	Wellington City	09	Wellington Region	2.65759e+06	5.9869e+06	1	2198600	5	955	31	2
364402	69	509702	Tuff Crater	503	Harbour Ward	5	North Shore City	02	Auckland Region	2.66672e+06	6.48781e+06	1	364402	10	1338	31	3
1937500	102	568202	Taita South	4603	Northern Ward	46	Lower Hutt City	09	Wellington Region	2.67388e+06	6.00022e+06	1	1937500	9	1104	46	3
1937200	45	568202	Taita South	4603	Northern Ward	46	Lower Hutt City	09	Wellington Region	2.6737e+06	6.00032e+06	1	1937200	3	930	15	1
2198301	18	575800	Kingston	4705	Southern Ward	47	Wellington City	09	Wellington Region	2.65781e+06	5.98572e+06	1	2198301	3	922	6	1
2197900	138	575800	Kingston	4705	Southern Ward	47	Wellington City	09	Wellington Region	2.65789e+06	5.98596e+06	1	2197900	5	968	48	2
363001	150	509701	Ocean View	503	Harbour Ward	5	North Shore City	02	Auckland Region	2.6653e+06	6.48783e+06	1	363001	4	938	52	2
1936000	66	568201	Taita North	4603	Northern Ward	46	Lower Hutt City	09	Wellington Region	2.67424e+06	6.00154e+06	1	1936000	9	1104	30	3
1936400	63	568202	Taita South	4603	Northern Ward	46	Lower Hutt City	09	Wellington Region	2.6741e+06	6.00092e+06	1	1936400	10	1195	28	3
363902	270	509701	Ocean View	503	Harbour Ward	5	North Shore City	02	Auckland Region	2.66582e+06	6.48818e+06	1	363902	5	966	94	2
2198201	78	575800	Kingston	4705	Southern Ward	47	Wellington City	09	Wellington Region	2.65774e+06	5.98562e+06	1	2198201	3	922	26	1
364200	114	509702	Tuff Crater	503	Harbour Ward	5	North Shore City	02	Auckland Region	2.6662e+06	6.48803e+06	1	364200	10	1256	51	3
1936900	120	568202	Taita South	4603	Northern Ward	46	Lower Hutt City	09	Wellington Region	2.67413e+06	6.00072e+06	1	1936900	9	1138	54	3
1936700	84	568202	Taita South	4603	Northern Ward	46	Lower Hutt City	09	Wellington Region	2.67397e+06	6.0008e+06	1	1936700	10	1215	38	3
1935800	165	568201	Taita North	4603	Northern Ward	46	Lower Hutt City	09	Wellington Region	2.67449e+06	6.0014e+06	1	1935800	10	1305	74	3
364602	174	509702	Tuff Crater	503	Harbour Ward	5	North Shore City	02	Auckland Region	2.66698e+06	6.48805e+06	1	364602	7	1011	61	2
364500	261	509702	Tuff Crater	503	Harbour Ward	5	North Shore City	02	Auckland Region	2.66691e+06	6.48818e+06	1	364500	5	974	91	2
2198400	129	575800	Kingston	4705	Southern Ward	47	Wellington City	09	Wellington Region	2.65799e+06	5.98567e+06	1	2198400	6	984	45	2
2198302	72	575800	Kingston	4705	Southern Ward	47	Wellington City	09	Wellington Region	2.65793e+06	5.98576e+06	1	2198302	3	922	24	1
2199100	138	575700	Vogeltown	4705	Southern Ward	47	Wellington City	09	Wellington Region	2.65786e+06	5.9866e+06	1	2199100	3	920	46	1
2199500	120	575700	Vogeltown	4705	Southern Ward	47	Wellington City	09	Wellington Region	2.65763e+06	5.98709e+06	1	2199500	3	928	40	1
2199600	81	575700	Vogeltown	4705	Southern Ward	47	Wellington City	09	Wellington Region	2.65778e+06	5.9871e+06	1	2199600	1	898	27	1
363200	135	509701	Ocean View	503	Harbour Ward	5	North Shore City	02	Auckland Region	2.66562e+06	6.48794e+06	1	363200	4	940	47	2
364002	69	509701	Ocean View	503	Harbour Ward	5	North Shore City	02	Auckland Region	2.66558e+06	6.48807e+06	1	364002	6	983	24	2
364401	108	509702	Tuff Crater	503	Harbour Ward	5	North Shore City	02	Auckland Region	2.66656e+06	6.4879e+06	1	364401	10	1338	49	3
1937000	120	568202	Taita South	4603	Northern Ward	46	Lower Hutt City	09	Wellington Region	2.67397e+06	6.00059e+06	1	1937000	9	1107	54	3
1936200	54	568202	Taita South	4603	Northern Ward	46	Lower Hutt City	09	Wellington Region	2.67436e+06	6.00122e+06	1	1936200	10	1211	24	3
367700	291	514700	Blockhouse Bay	702	Avondale-Roskill Ward	7	Auckland City	02	Auckland Region	2.66142e+06	6.47321e+06	1	367700	5	970	102	2
2333400	192	583000	Tahunanui	5299	Area Outside Ward	52	Nelson City	17	Nelson Region	2.53048e+06	5.99139e+06	1	2333400	7	1012	67	2
104700	63	503600	Morningside	205	Okara Ward	2	Whangarei District	01	Northland Region	2.63023e+06	6.60661e+06	1	104700	10	1157	28	3
367900	168	514700	Blockhouse Bay	702	Avondale-Roskill Ward	7	Auckland City	02	Auckland Region	2.66131e+06	6.47398e+06	1	367900	2	911	55	1
104600	207	503600	Morningside	205	Okara Ward	2	Whangarei District	01	Northland Region	2.62963e+06	6.60613e+06	1	104600	7	1007	72	2
367600	66	514700	Blockhouse Bay	702	Avondale-Roskill Ward	7	Auckland City	02	Auckland Region	2.66124e+06	6.47325e+06	1	367600	4	938	23	2
1940403	78	568201	Taita North	4603	Northern Ward	46	Lower Hutt City	09	Wellington Region	2.6745e+06	6.00164e+06	1	1940403	10	1230	35	3
1940500	72	568201	Taita North	4603	Northern Ward	46	Lower Hutt City	09	Wellington Region	2.67463e+06	6.00173e+06	1	1940500	10	1161	32	3
2333300	63	583000	Tahunanui	5299	Area Outside Ward	52	Nelson City	17	Nelson Region	2.53018e+06	5.9913e+06	1	2333300	7	1002	22	2
367000	171	509701	Ocean View	503	Harbour Ward	5	North Shore City	02	Auckland Region	2.66583e+06	6.48725e+06	1	367000	5	966	60	2
1416400	72	546100	Westshore	3199	Area Outside Ward	31	Napier City	06	Hawke's Bay Region	2.84358e+06	6.18532e+06	1	1416400	6	997	25	2
367200	156	514700	Blockhouse Bay	702	Avondale-Roskill Ward	7	Auckland City	02	Auckland Region	2.66118e+06	6.47388e+06	1	367200	5	970	55	2
367300	75	514700	Blockhouse Bay	702	Avondale-Roskill Ward	7	Auckland City	02	Auckland Region	2.6613e+06	6.47348e+06	1	367300	4	946	26	2
1416500	135	546100	Westshore	3199	Area Outside Ward	31	Napier City	06	Hawke's Bay Region	2.84367e+06	6.18508e+06	1	1416500	7	1000	47	2
105600	174	503600	Morningside	205	Okara Ward	2	Whangarei District	01	Northland Region	2.62999e+06	6.60608e+06	1	105600	7	1018	61	2
366800	99	509702	Tuff Crater	503	Harbour Ward	5	North Shore City	02	Auckland Region	2.66702e+06	6.48695e+06	1	366800	4	936	35	2
1940300	108	568201	Taita North	4603	Northern Ward	46	Lower Hutt City	09	Wellington Region	2.6745e+06	6.0018e+06	1	1940300	10	1161	49	3
1940600	69	568201	Taita North	4603	Northern Ward	46	Lower Hutt City	09	Wellington Region	2.67472e+06	6.00186e+06	1	1940600	10	1230	31	3
2333900	240	583000	Tahunanui	5299	Area Outside Ward	52	Nelson City	17	Nelson Region	2.53053e+06	5.99068e+06	1	2333900	9	1134	108	3
2333600	198	583000	Tahunanui	5299	Area Outside Ward	52	Nelson City	17	Nelson Region	2.53038e+06	5.99108e+06	1	2333600	8	1043	89	3
2333200	150	583000	Tahunanui	5299	Area Outside Ward	52	Nelson City	17	Nelson Region	2.52987e+06	5.99116e+06	1	2333200	9	1134	68	3
104500	150	503600	Morningside	205	Okara Ward	2	Whangarei District	01	Northland Region	2.62964e+06	6.60633e+06	1	104500	6	986	52	2
368000	120	514700	Blockhouse Bay	702	Avondale-Roskill Ward	7	Auckland City	02	Auckland Region	2.66169e+06	6.47401e+06	1	368000	3	925	40	1
105500	81	503600	Morningside	205	Okara Ward	2	Whangarei District	01	Northland Region	2.63011e+06	6.60599e+06	1	105500	8	1059	36	3
105800	66	503300	Horahora	205	Okara Ward	2	Whangarei District	01	Northland Region	2.6284e+06	6.6065e+06	1	105800	6	974	23	2
1937800	69	568202	Taita South	4603	Northern Ward	46	Lower Hutt City	09	Wellington Region	2.67416e+06	6.00119e+06	1	1937800	10	1240	31	3
1940402	27	568201	Taita North	4603	Northern Ward	46	Lower Hutt City	09	Wellington Region	2.67449e+06	6.00175e+06	1	1940402	10	1230	12	3
2333800	132	583000	Tahunanui	5299	Area Outside Ward	52	Nelson City	17	Nelson Region	2.53058e+06	5.99098e+06	1	2333800	7	1011	46	2
105100	156	503600	Morningside	205	Okara Ward	2	Whangarei District	01	Northland Region	2.63017e+06	6.60635e+06	1	105100	8	1059	70	3
2333100	105	583000	Tahunanui	5299	Area Outside Ward	52	Nelson City	17	Nelson Region	2.53076e+06	5.99151e+06	1	2333100	7	1017	37	2
105200	165	503600	Morningside	205	Okara Ward	2	Whangarei District	01	Northland Region	2.63031e+06	6.60619e+06	1	105200	8	1036	74	3
103200	54	502900	Woodhill	205	Okara Ward	2	Whangarei District	01	Northland Region	2.62902e+06	6.60673e+06	1	103200	8	1043	24	3
2199700	111	575700	Vogeltown	4705	Southern Ward	47	Wellington City	09	Wellington Region	2.65776e+06	5.98694e+06	1	2199700	5	958	39	2
104301	102	503600	Morningside	205	Okara Ward	2	Whangarei District	01	Northland Region	2.62963e+06	6.60652e+06	1	104301	7	1001	36	2
364900	147	509702	Tuff Crater	503	Harbour Ward	5	North Shore City	02	Auckland Region	2.66617e+06	6.48783e+06	1	364900	10	1285	66	3
1413802	6	545611	Bay View	3199	Area Outside Ward	31	Napier City	06	Hawke's Bay Region	2.84344e+06	6.18548e+06	1	1413802	7	1029	2	2
365500	177	509702	Tuff Crater	503	Harbour Ward	5	North Shore City	02	Auckland Region	2.66646e+06	6.4874e+06	1	365500	5	968	62	2
366201	186	509702	Tuff Crater	503	Harbour Ward	5	North Shore City	02	Auckland Region	2.66627e+06	6.48706e+06	1	366201	6	982	65	2
2200500	69	575700	Vogeltown	4705	Southern Ward	47	Wellington City	09	Wellington Region	2.6583e+06	5.98686e+06	1	2200500	2	902	23	1
2200400	84	575700	Vogeltown	4705	Southern Ward	47	Wellington City	09	Wellington Region	2.6582e+06	5.98685e+06	1	2200400	2	902	28	1
2200300	102	575700	Vogeltown	4705	Southern Ward	47	Wellington City	09	Wellington Region	2.65811e+06	5.98679e+06	1	2200300	5	966	36	2
1938200	93	568202	Taita South	4603	Northern Ward	46	Lower Hutt City	09	Wellington Region	2.67394e+06	6.00089e+06	1	1938200	10	1157	42	3
366901	282	509701	Ocean View	503	Harbour Ward	5	North Shore City	02	Auckland Region	2.66553e+06	6.48732e+06	1	366901	4	946	99	2
104200	57	503600	Morningside	205	Okara Ward	2	Whangarei District	01	Northland Region	2.62937e+06	6.60648e+06	1	104200	10	1172	26	3
104302	48	503600	Morningside	205	Okara Ward	2	Whangarei District	01	Northland Region	2.6298e+06	6.60645e+06	1	104302	7	1001	17	2
1938300	114	568202	Taita South	4603	Northern Ward	46	Lower Hutt City	09	Wellington Region	2.67381e+06	6.00071e+06	1	1938300	9	1126	51	3
103500	99	502900	Woodhill	205	Okara Ward	2	Whangarei District	01	Northland Region	2.62922e+06	6.60664e+06	1	103500	8	1031	45	3
103800	102	502900	Woodhill	205	Okara Ward	2	Whangarei District	01	Northland Region	2.62885e+06	6.60645e+06	1	103800	9	1113	46	3
102702	210	502900	Woodhill	205	Okara Ward	2	Whangarei District	01	Northland Region	2.62877e+06	6.60695e+06	1	102702	6	983	74	2
1413702	45	545611	Bay View	3199	Area Outside Ward	31	Napier City	06	Hawke's Bay Region	2.84354e+06	6.18491e+06	1	1413702	8	1046	20	3
366402	18	509702	Tuff Crater	503	Harbour Ward	5	North Shore City	02	Auckland Region	2.66667e+06	6.487e+06	1	366402	2	904	6	1
365900	78	509702	Tuff Crater	503	Harbour Ward	5	North Shore City	02	Auckland Region	2.66657e+06	6.48722e+06	1	365900	4	936	27	2
[truncated: 613 more rows]
